# Supplementary material for: Epitranscriptomic N6-Methyladenosine Profile of SARS-CoV-2-Infected Human Lung Epithelial Cells
Source: Microbiol Spectr. 2023 Jan 10;11(1):e03943-22. doi: 10.1128/spectrum.03943-22 (PMC9927293; doi:10.1128/spectrum.03943-22)
Supplement: Supplemental file 1 — Table S1. Download spectrum.03943-22-s0002.xlsx, XLSX file, 0.1 MB [file spectrum.03943-22-s0002.xlsx]

## Sheet: mRNA
Gene Symbol	Transcript ID	Mock 1 (IP,Normalized)	Mock 2 (IP,Normalized)	Mock 3 (IP,Normalized)	SCV 1 (IP,Normalized)	SCV 2 (IP,Normalized)	SCV 3 (IP,Normalized)	Mock (mean)	SCV (mean)	FC	Log2FC	P-value IP normalized (unpaired t-test)	Mock 1 (% m6A)	Mock 2 (% m6A)	Mock 3 (% m6A)	SCV 1 (% m6A)	SCV 2 (% m6A)	SCV 3 (% m6A)	Mock (mean % m6A)	SCV (mean % m6A)	P-value % modified (unpaired t-test)
MUSK	ENST00000374448	-6.91172	-5.29165	-6.59941	-2.6978	-3.27174	-3.10851	-6.26759	-3.02602	9.45827	3.24158	0.00348923	0.356368	0.28092	0.270535	0.746556	0.698542	0.637706	0.300309	0.692827	0.00102073
ASB4	ENST00000325885	-5.8975	-5.21006	-5.52188	-3.00876	-3.01458	-3.36839	-5.54315	-3.13058	5.32423	2.41257	0.000479631	0.580598	0.454915	0.390885	0.639789	0.69336	0.644101	0.469121	0.658642	0.0453095
RIMKLA	ENST00000431473	-6.52721	-7.66268	-5.82447	-5.17045	-4.60323	-5.15589	-6.67145	-4.97652	3.23761	1.69493	0.0403947	0.660621	0.554182	0.655098	0.623613	0.814074	0.690776	0.621304	0.705189	0.259355
FAM9C	ENST00000380625	-7.15257	-6.15754	-6.67002	-4.90405	-4.92206	-5.19597	-6.66004	-5.00736	3.14417	1.65268	0.00545216	0.576928	0.339314	0.337843	0.680801	0.573218	0.515363	0.404402	0.585892	0.1305
SLITRK6	ENST00000647374	-6.11821	-7.69689	-6.52211	-5.2442	-4.96896	-5.16608	-6.77907	-5.12641	3.14413	1.65266	0.02631	0.734523	0.552505	0.701203	0.812458	0.785684	0.867347	0.657751	0.821134	0.0752402
CATG00000101027.1	HBMT00001402195	-3.36182	-3.35153	-3.57833	-1.98024	-1.80515	-2.10009	-3.43056	-1.96183	2.76779	1.46873	0.000203191	0.436194	0.386145	0.339951	0.490543	0.497181	0.385562	0.385433	0.454739	0.205719
MTRNR2L5	ENST00000512524	2.22529	1.0477	2.15433	3.18534	3.33006	3.26733	1.80911	3.26091	2.73549	1.4518	0.0193494	0.25653	0.217682	0.255331	0.273613	0.246656	0.216157	0.242487	0.244343	0.934363
GPM6A	ENST00000280187	-5.91331	-6.87725	-6.39369	-4.80886	-4.83806	-5.53238	-6.39475	-5.05977	2.52273	1.33498	0.0216593	0.107212	0.0386398	0.0808325	0.154624	0.143781	0.112034	0.0694418	0.135553	0.104411
SYBU	ENST00000528331	-3.28804	-2.98449	-3.37389	-2.01029	-1.69608	-2.17315	-3.21548	-1.95984	2.38773	1.25564	0.00237112	0.406266	0.39207	0.395647	0.515632	0.578956	0.49028	0.397949	0.526999	0.00506532
NDRG1	ENST00000323851	-3.72482	-4.14575	-3.54134	-2.59902	-2.1766	-2.88229	-3.80397	-2.55264	2.38061	1.25133	0.0100421	0.430881	0.292644	0.407993	0.400763	0.469269	0.332869	0.371921	0.397065	0.697248
SPAG6	NM_001253854	-5.41834	-5.62597	-6.2703	-5.05098	-4.10519	-4.73577	-5.77154	-4.63065	2.20517	1.14089	0.0393163	0.805566	0.742167	0.735338	0.833325	0.858168	0.904648	0.760379	0.864879	0.0267713
FAM107B	ENST00000622567	-6.69883	-5.86038	-5.883	-5.38569	-4.85689	-5.00591	-6.1474	-5.08283	2.09155	1.06457	0.0285052	0.461867	0.546567	0.571801	0.610768	0.629202	0.391212	0.524568	0.531732	0.939109
NPPB	ENST00000376468	-4.91398	-4.57107	-5.13505	-3.953	-3.76114	-3.74502	-4.87336	-3.81972	2.07576	1.05364	0.00400876	0.284051	0.376891	0.257409	0.484351	0.489607	0.325856	0.30205	0.425936	0.122674
BNIP3	ENST00000368636	-0.137573	-0.264022	-0.203055	0.403396	1.08925	0.929429	-0.20155	0.807359	2.01239	1.00891	0.00867509	0.833369	0.856247	0.855405	0.886776	0.86973	0.825919	0.848274	0.860423	0.569781
ANGPTL4	ENST00000594875	-4.06151	-3.85623	-4.49352	-3.26447	-3.12966	-3.02195	-4.13709	-3.13869	1.99778	0.998396	0.00759773	0.59823	0.534087	0.542417	0.5655	0.566547	0.525361	0.557534	0.552131	0.83325
ACYP2	ENST00000606865	-4.87364	-5.02025	-5.48486	-3.95427	-4.40412	-4.05292	-5.12625	-4.1371	1.98501	0.989148	0.0125081	0.29437	0.220872	0.311877	0.415969	0.364005	0.421711	0.272692	0.399694	0.0304894
ACRV1	ENST00000315608	-6.18871	-5.92516	-6.47088	-5.59523	-4.69815	-5.32611	-6.19492	-5.2065	1.98401	0.988419	0.0329315	0.442351	0.47182	0.495719	0.654215	0.279818	0.40584	0.469454	0.420388	0.679257
ASB9	ENST00000380485	-2.09928	-2.07972	-2.13004	-1.02309	-0.880908	-1.45375	-2.10301	-1.11925	1.97762	0.983762	0.00470588	0.250523	0.201322	0.233072	0.356891	0.404959	0.285904	0.227375	0.345718	0.0253272
ADGRF3	ENST00000421160	-5.26797	-4.41332	-4.85704	-4.10405	-3.84415	-3.73098	-4.84611	-3.89306	1.93597	0.953054	0.0243376	0.654504	0.622692	0.628899	0.602835	0.717762	0.727635	0.635217	0.680295	0.333952
ATL2	NM_001330464	-6.24774	-6.16674	-6.35975	-5.10047	-5.46371	-5.41897	-6.25807	-5.32771	1.90575	0.930361	0.00186488	0.098523	0.0417472	0.0804559	0.135116	0.138247	0.132103	0.0691684	0.135132	0.0612605
IL16	ENST00000302987	-5.26759	-5.34538	-5.27746	-4.049	-4.7287	-4.32557	-5.29681	-4.36775	1.90403	0.929059	0.00950332	0.511286	0.37609	0.495422	0.548023	0.600014	0.621247	0.456713	0.588945	0.0716488
CYP2S1	ENST00000310054	-1.82917	-2.00719	-1.80617	-1.18666	-0.606402	-1.09016	-1.88084	-0.961074	1.89181	0.919768	0.00845976	0.511515	0.476523	0.502658	0.663634	0.553212	0.478764	0.496674	0.560162	0.282026
ALDH1L1	ENST00000273450	-6.87276	-6.44787	-6.14042	-5.51222	-5.36942	-5.83899	-6.48702	-5.57354	1.88358	0.913474	0.0227613	0.263188	0.116825	0.404015	0.184618	0.245813	0.13973	0.231597	0.185093	0.604012
TRIB3	ENST00000422053	-4.55622	-4.79247	-4.93866	-3.72948	-3.88969	-3.94896	-4.76245	-3.85604	1.87437	0.906407	0.00217839	0.524589	0.476958	0.563666	0.59777	0.528914	0.432791	0.520524	0.515307	0.928756
PLAU	ENST00000446342	-4.27832	-4.01825	-3.83988	-2.86147	-3.02258	-3.54807	-4.04548	-3.14404	1.86794	0.901445	0.0207328	0.146908	0.119621	0.150789	0.245788	0.322318	0.190755	0.13838	0.247234	0.0260618
PLAC8L1	ENST00000311450	-5.78941	-6.02329	-6.21431	-5.13767	-5.21426	-4.99404	-6.00901	-5.11532	1.85791	0.893684	0.00299265	0.35502	0.209348	0.260406	0.382283	0.38878	0.418971	0.268488	0.396361	0.0667591
PCK2	ENST00000559250	-2.17092	-2.36081	-2.74647	-1.35947	-1.64671	-1.59988	-2.42606	-1.53536	1.85409	0.89071	0.00961281	0.493691	0.291061	0.40463	0.539696	0.487988	0.478501	0.387406	0.501357	0.179147
INHBB	ENST00000295228	-6.18732	-6.14815	-6.87525	-5.49519	-5.28657	-5.77571	-6.40357	-5.51916	1.84602	0.884416	0.0325362	0.577695	0.670434	0.474903	0.669786	0.75548	0.646978	0.568704	0.689207	0.156553
BNIP3	ENST00000540159	0.201485	0.0941042	0.0837117	1.01449	1.09884	0.885654	0.126434	0.999663	1.83176	0.873229	0.000272794	0.416254	0.360291	0.403256	0.511599	0.465798	0.412861	0.392522	0.461647	0.0996177
ANK2	ENST00000357077	-3.13922	-2.89679	-3.16266	-2.18136	-2.05444	-2.36089	-3.06622	-2.1989	1.82427	0.867323	0.0021318	0.429225	0.449199	0.375742	0.528984	0.484297	0.465474	0.416874	0.492209	0.0644201
C1orf134	ENST00000375605	-6.04473	-5.47086	-5.71329	-4.38695	-5.22593	-5.03045	-5.74296	-4.88111	1.81737	0.86185	0.0467241	0.394429	0.397969	0.429146	0.713476	0.751288	0.530501	0.406887	0.657593	0.0126553
EGLN3	ENST00000250457	-2.83587	-2.77453	-2.76529	-2.0017	-1.87764	-1.91772	-2.7919	-1.93235	1.81446	0.859544	3.60865e-05	0.657655	0.494594	0.629756	0.718724	0.691641	0.65201	0.589486	0.686909	0.175614
POU5F1	ENST00000441888	-5.94215	-5.49197	-5.78063	-5.06865	-4.49556	-5.09204	-5.73825	-4.88541	1.80605	0.852835	0.0222783	0.610964	0.472086	0.364372	0.560199	0.549129	0.649572	0.471911	0.58463	0.247539
SPARCL1	ENST00000503414	-2.02865	-1.80764	-2.20065	-0.624238	-1.28678	-1.57227	-2.01231	-1.16109	1.80403	0.851219	0.0483321	0.599828	0.539476	0.633227	0.699397	0.67994	0.611337	0.589549	0.662458	0.135019
TREX2	ENST00000393862	-3.22301	-2.68532	-2.94528	-1.84086	-2.10885	-2.35427	-2.9512	-2.10133	1.80235	0.849877	0.016691	0.377734	0.295882	0.390198	0.42729	0.462371	0.365502	0.35199	0.416423	0.205621
LRRC66	ENST00000343457	-4.61099	-4.72073	-4.48107	-4.05802	-3.46893	-3.74616	-4.60426	-3.75771	1.79821	0.846558	0.00996997	0.880062	0.855654	0.902218	0.906506	0.903749	0.949772	0.879105	0.91977	0.111281
AK4	ENST00000545314	1.94037	1.6091	1.58696	2.34043	2.69328	2.59737	1.71215	2.54369	1.77959	0.831547	0.00588537	0.529766	0.479231	0.520189	0.555595	0.559853	0.486701	0.509249	0.532964	0.453844
LHFPL1	ENST00000371968	-6.64642	-6.0905	-6.16132	-5.44938	-5.30562	-5.6541	-6.29941	-5.4697	1.77733	0.829714	0.014726	0.312815	0.346251	0.339757	0.42317	0.450606	0.430879	0.332621	0.434733	0.00180907
PTPN9	ENST00000618819	-6.28592	-6.46668	-6.26612	-5.6517	-5.38142	-5.55163	-6.33957	-5.52825	1.75482	0.81132	0.00132653	0.586294	0.334524	0.734715	0.5137	0.742109	0.517468	0.524268	0.58213	0.711471
GAL3ST1	ENST00000402321	-3.5306	-3.26174	-3.61581	-2.53275	-2.61983	-2.87081	-3.46938	-2.67446	1.73498	0.79492	0.00568451	0.485918	0.521859	0.489132	0.668078	0.488553	0.552847	0.498709	0.565086	0.253681
LILRB1	ENST00000396331	-6.23555	-6.31478	-5.90342	-5.15172	-5.45105	-5.47887	-6.15125	-5.36055	1.72992	0.790705	0.00848618	0.308405	0.206991	0.365274	0.381662	0.41237	0.348109	0.285691	0.379804	0.179704
SYBU	ENST00000408908	-3.02391	-3.11505	-2.69896	-1.97764	-2.06795	-2.43179	-2.94597	-2.15913	1.7253	0.786846	0.0137708	0.412427	0.339995	0.391133	0.466198	0.465539	0.387004	0.379939	0.43794	0.168022
PCDH1	ENST00000394536	-5.2253	-4.9939	-5.61979	-4.47329	-4.49037	-4.52857	-5.27966	-4.49741	1.71981	0.78225	0.0130087	0.387022	0.313364	0.311281	0.497839	0.426309	0.419321	0.335464	0.446464	0.0336757
RTN4RL1	ENST00000331238	-3.855	-3.62502	-3.77352	-3.31993	-2.63174	-2.98124	-3.75118	-2.97764	1.70946	0.773543	0.0210633	0.912621	0.778191	0.927611	0.917991	0.89884	0.802645	0.870123	0.871662	0.981028
SYBU	ENST00000446070	-3.06145	-2.63644	-2.47668	-1.80249	-1.83138	-2.2316	-2.72486	-1.95516	1.70491	0.769699	0.0259318	0.37142	0.325544	0.404349	0.460822	0.472891	0.364917	0.365659	0.430027	0.193246
PRLR	ENST00000348262	-5.40953	-5.10727	-5.59576	-4.36205	-4.72615	-4.74107	-5.37086	-4.60976	1.69478	0.7611	0.015696	0.228941	0.184919	0.214836	0.268284	0.277747	0.263202	0.208739	0.269678	0.0171513
DCT	ENST00000377028	-1.36455	-1.09256	-0.823756	-0.620428	-0.248365	-0.14781	-1.09362	-0.338868	1.68735	0.754756	0.0236576	0.149151	0.188617	0.171461	0.18496	0.185581	0.120191	0.168963	0.160384	0.760348
FAM13A	ENST00000508369	-4.96733	-5.48997	-5.30384	-4.52727	-4.37265	-4.64181	-5.25371	-4.51391	1.66995	0.739804	0.0125523	0.856867	0.550353	0.811028	0.718418	0.797634	0.601386	0.725878	0.701097	0.840594
RBCK1	ENST00000382181	-2.8375	-2.58306	-2.91159	-1.92838	-2.11725	-2.08128	-2.77738	-2.0423	1.66449	0.73508	0.00308616	0.39474	0.332838	0.370163	0.462732	0.472396	0.371236	0.365016	0.432941	0.136428
MRPL36	ENST00000510999	-5.86361	-6.01049	-6.30588	-5.31503	-5.13808	-5.52655	-6.05999	-5.32655	1.6626	0.733439	0.0129636	0.414424	0.338544	0.368071	0.685341	0.656854	0.485398	0.372389	0.602316	0.0176085
PCK2	ENST00000396973	-4.67159	-4.60162	-5.23332	-4.02188	-4.05671	-4.22822	-4.83551	-4.10227	1.66237	0.733241	0.02503	0.472382	0.323581	0.392099	0.42347	0.48323	0.492887	0.391343	0.465488	0.219096
ENO2	ENST00000229277	-3.40884	-3.57763	-3.55167	-2.63458	-2.71621	-3.03647	-3.51272	-2.79575	1.64372	0.716967	0.00578933	0.624584	0.590106	0.587679	0.596484	0.637775	0.488123	0.600556	0.570512	0.568535
OPCML	ENST00000374778	-5.27859	-5.14147	-5.50334	-4.51397	-4.54587	-4.71889	-5.3078	-4.59291	1.64135	0.714886	0.00438752	0.182333	0.131263	0.166106	0.20692	0.275746	0.24612	0.158415	0.241261	0.0307424
CAMK2N1	ENST00000375078	-1.68099	-2.01571	-2.13258	-1.27678	-1.18735	-1.24671	-1.94309	-1.23695	1.63144	0.706142	0.00687417	0.355713	0.338766	0.3286	0.424282	0.361342	0.294992	0.340844	0.356283	0.701824
OR2T4	ENST00000366475	-6.29267	-5.97943	-5.97129	-5.36796	-5.18447	-5.57285	-6.08113	-5.37509	1.63132	0.706036	0.0101919	0.549445	0.229956	0.338885	0.324192	0.401131	0.382502	0.349843	0.367768	0.857006
ZSCAN5A	ENST00000592355	-5.63379	-5.54433	-6.07114	-5.20656	-4.92112	-5.01583	-5.74975	-5.04784	1.62666	0.701917	0.0185713	0.463758	0.30449	0.562561	0.525761	0.418246	0.386719	0.429878	0.439749	0.916457
UNC45B	ENST00000268876	-6.01	-6.32756	-6.09655	-5.23664	-5.30925	-5.81431	-6.1447	-5.4534	1.61474	0.6913	0.0279466	0.410568	0.308638	0.433153	0.446491	0.720321	0.439012	0.380036	0.520721	0.178789
ANKRD37	ENST00000335174	-0.900312	-1.15216	-1.18882	-0.581755	-0.178874	-0.411156	-1.08043	-0.390595	1.6131	0.689835	0.0095444	0.396563	0.413825	0.400501	0.502001	0.432139	0.372512	0.403562	0.432337	0.473226
ASTN1	ENST00000361833	-4.29857	-4.41625	-4.63739	-3.83192	-3.49172	-3.96639	-4.45073	-3.76334	1.61037	0.687389	0.0163888	0.778323	0.755567	0.83424	0.854975	0.803955	0.75265	0.788693	0.802773	0.726088
HOXD9	ENST00000249499	-2.8165	-3.28794	-3.20492	-2.60733	-2.21561	-2.43868	-3.10312	-2.42054	1.605	0.682577	0.0207839	0.451967	0.313126	0.448681	0.438121	0.548225	0.495682	0.398952	0.491947	0.201937
ANKRD42	ENST00000393392	-5.25314	-5.37923	-5.83194	-5.00237	-4.48048	-4.93451	-5.4881	-4.80579	1.60472	0.682317	0.0468667	0.828864	0.860159	0.701956	0.836145	0.831344	0.876056	0.793945	0.847614	0.368934
FILIP1	ENST00000237172	-4.28857	-4.13097	-4.32248	-3.17387	-3.66136	-3.87285	-4.24734	-3.56936	1.5999	0.677979	0.0344992	0.0822556	0.0525254	0.084841	0.109976	0.11012	0.0885689	0.0715671	0.102364	0.104478
CDH4	ENST00000543233	-5.00736	-4.90495	-4.83394	-3.89159	-4.62671	-4.20316	-4.91542	-4.24049	1.59652	0.674931	0.0368115	0.383018	0.237039	0.351467	0.434518	0.452715	0.417342	0.317182	0.434619	0.10297
HHLA2	ENST00000357759	-1.00945	-1.03258	-1.06503	0.0704931	-0.67786	-0.476725	-1.03569	-0.361364	1.59585	0.674322	0.0396297	0.644766	0.454315	0.651336	0.709553	0.700361	0.714322	0.575689	0.708055	0.15584
ITPR1	ENST00000357086	-3.86505	-3.96378	-4.2964	-3.41283	-3.34099	-3.36896	-4.04174	-3.37426	1.5883	0.667485	0.00722506	0.405263	0.304816	0.371389	0.416074	0.535904	0.438671	0.357987	0.46075	0.0916239
KCNT1	ENST00000628528	3.13427	3.1414	3.06873	4.08605	3.71299	3.54536	3.1148	3.78147	1.5874	0.666666	0.0145062	0.738881	0.654077	0.74697	0.801167	0.793759	0.761225	0.712037	0.78519	0.0974327
AK4	ENST00000546702	-2.79203	-3.05291	-3.31132	-2.42928	-2.30017	-2.43467	-3.05209	-2.38804	1.58452	0.664046	0.0131506	0.407959	0.337127	0.35981	0.37707	0.371387	0.275682	0.367137	0.337976	0.516041
ARPIN	ENST00000460685	-5.80441	-6.14293	-5.64519	-4.89285	-5.40606	-5.33226	-5.86418	-5.21039	1.5733	0.65379	0.0395772	0.442204	0.245332	0.649439	0.531179	0.558083	0.477853	0.413021	0.521289	0.462437
NDUFA4L2	ENST00000393825	-1.28526	-0.758113	-0.965339	-0.163137	-0.331849	-0.56965	-1.0029	-0.354879	1.56702	0.648026	0.0285622	0.163676	0.157171	0.182575	0.212175	0.197529	0.144836	0.167468	0.182418	0.532871
KLHL24	NM_001349419	-5.57957	-5.22214	-5.6037	-4.52211	-4.81099	-5.1337	-5.46847	-4.82226	1.56505	0.646205	0.0399701	0.470058	0.443517	0.473705	0.591473	0.676681	0.576314	0.462228	0.613281	0.00632325
DMRTB1	ENST00000371445	-4.89317	-4.67258	-4.73376	-3.946	-4.1962	-4.21989	-4.7665	-4.1207	1.56462	0.645808	0.00414021	0.363742	0.320946	0.43297	0.537104	0.481101	0.414736	0.369738	0.474995	0.0942484
STAT3	ENST00000264657	-3.82908	-3.67009	-3.85756	-3.09458	-2.86434	-3.46826	-3.78558	-3.14239	1.56178	0.643188	0.0255952	0.269437	0.276924	0.259368	0.359679	0.337418	0.31897	0.26848	0.338281	0.00427874
CD22	ENST00000085219	-5.07832	-4.77134	-5.44837	-4.5106	-4.26852	-4.59908	-5.09934	-4.4594	1.55827	0.639945	0.0432936	0.832031	0.697193	0.743772	0.837796	0.779256	0.676935	0.755633	0.761708	0.92614
HSPB2	ENST00000304298	-5.51858	-5.7906	-5.78118	-4.8939	-4.85658	-5.4321	-5.69679	-5.06086	1.55394	0.635931	0.0367846	0.0795832	0.0778148	0.0718447	0.108802	0.0956096	0.0701839	0.0763413	0.0900447	0.284524
TRAFD1	ENST00000412615	-6.26284	-6.28332	-5.8587	-5.34616	-5.37855	-5.79798	-6.13495	-5.50757	1.54477	0.627388	0.0353292	0.0600368	0.0434284	0.0808296	0.0745275	0.107513	0.0824681	0.0595096	0.0871007	0.143946
RASA1	ENST00000456692	-4.41604	-5.05878	-4.61567	-4.18589	-3.89861	-4.13208	-4.69683	-4.07219	1.54182	0.624634	0.0406169	0.50066	0.391406	0.503371	0.475971	0.506914	0.522617	0.462047	0.501456	0.40215
AXL	ENST00000593513	-4.68935	-5.10414	-4.71389	-4.23305	-4.12649	-4.28737	-4.83579	-4.21564	1.53704	0.620154	0.012117	0.417497	0.258026	0.393243	0.420215	0.580822	0.358222	0.348599	0.443836	0.309522
KLF2	ENST00000248071	-3.33134	-3.38359	-3.58359	-2.85021	-2.6902	-2.90038	-3.43284	-2.8136	1.53607	0.619245	0.00340994	0.385078	0.333973	0.32902	0.396339	0.428376	0.360831	0.348466	0.394214	0.155214
ZFYVE28	ENST00000290974	-5.12716	-5.59622	-5.53851	-4.78614	-5.01966	-4.60073	-5.42063	-4.80218	1.53523	0.618453	0.0317577	0.825067	0.755738	0.821779	0.85527	0.785073	0.859803	0.800212	0.832666	0.387911
TPBG	ENST00000369750	-4.07403	-3.80967	-3.88604	-3.46715	-3.17991	-3.27296	-3.92325	-3.30667	1.53323	0.616572	0.00592362	0.564942	0.62259	0.669961	0.582106	0.566908	0.411085	0.617663	0.513825	0.20654
MITF	NM_001354607	-5.80723	-6.26108	-5.83155	-5.28898	-5.13046	-5.63896	-5.96662	-5.3528	1.53031	0.613823	0.0433887	0.515535	0.292328	0.663826	0.466929	0.738525	0.432026	0.464224	0.530121	0.675634
CATG00000022755.1	HBMT00000033341	-5.30443	-5.77904	-5.61616	-5.07267	-5.00392	-4.78301	-5.56654	-4.9532	1.5298	0.613339	0.0202763	0.424919	0.293629	0.439394	0.421782	0.733402	0.560722	0.379886	0.55769	0.13495
AHSG	ENST00000411641	0.203033	0.0246392	0.270528	0.96959	0.855196	0.504079	0.166066	0.776288	1.52649	0.610222	0.0181509	0.626239	0.500649	0.662911	0.694313	0.744975	0.638047	0.592347	0.691061	0.186109
AL135998.1	ENST00000399979	2.44287	2.52636	2.68343	3.42927	2.93071	3.12304	2.55089	3.161	1.52638	0.610118	0.0194291	0.74766	0.616061	0.777312	0.807876	0.822704	0.813781	0.710081	0.814764	0.129108
ACBD4	ENST00000586346	-5.62874	-5.32238	-5.7489	-4.96862	-4.7308	-5.1832	-5.56667	-4.96087	1.52182	0.605799	0.0292387	0.183421	0.148925	0.208498	0.212653	0.297156	0.194242	0.178583	0.230675	0.189851
CASP8	ENST00000264275	-5.46464	-5.41887	-5.73522	-4.70647	-4.83222	-5.27853	-5.53958	-4.93907	1.51625	0.600506	0.03965	0.731589	0.415788	0.610695	0.660587	0.753383	0.552787	0.570586	0.650381	0.527167
C4orf3	ENST00000399075	2.79017	2.70452	2.40436	3.16378	3.27595	3.24931	2.63302	3.22968	1.51222	0.596667	0.00804313	0.356913	0.34142	0.343249	0.47329	0.424298	0.346433	0.347126	0.411282	0.140584
TTLL3	ENST00000383827	3.16387	3.47873	3.01201	3.88513	3.77475	3.78368	3.2182	3.81452	1.51186	0.59632	0.0136783	0.731067	0.713162	0.729381	0.773723	0.765744	0.720441	0.724492	0.752932	0.178419
CATG00000114024.1	MICT00000041036	-4.58515	-4.87706	-4.23793	-3.95199	-4.07659	-3.88443	-4.56672	-3.971	1.51122	0.595711	0.0367611	0.410015	0.284753	0.438298	0.605772	0.494584	0.517761	0.371261	0.537312	0.0662336
CPNE6	NM_006032	-4.69748	-4.59768	-4.60281	-3.80974	-3.92027	-4.38708	-4.63266	-4.03903	1.50903	0.593626	0.0299286	0.25094	0.178615	0.319366	0.310675	0.371531	0.295832	0.242806	0.324426	0.186972
SLC25A16	ENST00000609923	-3.54972	-3.61516	-3.48716	-2.77935	-2.85876	-3.23476	-3.55068	-2.95762	1.50844	0.593058	0.0150543	0.370279	0.27274	0.410918	0.585252	0.542959	0.405532	0.346214	0.505101	0.0855878
EZH1	ENST00000585893	-5.41701	-5.62923	-5.58227	-5.18351	-4.67026	-4.99777	-5.54284	-4.95051	1.50767	0.592324	0.0221949	0.496058	0.520446	0.451196	0.629518	0.729596	0.525862	0.48838	0.62276	0.0787587
WDR54	ENST00000409791	-2.29136	-2.26012	-2.18685	-1.92169	-1.42984	-1.6208	-2.24611	-1.65744	1.50386	0.588667	0.0158781	0.127108	0.118726	0.141234	0.184087	0.208801	0.159433	0.128692	0.182997	0.0192478
ZNF556	ENST00000586426	-0.670498	-0.653875	-0.416758	0.251936	-0.101213	-0.132348	-0.580377	0.00612509	1.5016	0.586502	0.0166359	0.545053	0.370875	0.588979	0.643369	0.700225	0.681686	0.491951	0.674674	0.0952213
MOK	ENST00000522874	-0.258853	-0.530031	-0.462856	-1.22373	-0.681832	-1.1031	-0.417247	-1.00289	0.666353	-0.585641	0.0331052	0.744659	0.716704	0.725193	0.728805	0.721544	0.603125	0.728758	0.681962	0.348321
PCDHA1	ENST00000378133	-2.83596	-2.74075	-2.64895	-3.45527	-3.25552	-3.27188	-2.74189	-3.32756	0.666338	-0.585673	0.00220072	0.961182	0.936671	0.924457	0.883178	0.918437	0.963204	0.940647	0.921026	0.487094
FOXM1	ENST00000627656	-1.932	-1.73066	-1.77933	-2.57727	-2.2849	-2.33931	-1.81399	-2.40049	0.665957	-0.586498	0.00564163	0.805157	0.783811	0.838203	0.80996	0.734102	0.739721	0.808749	0.760494	0.17277
TCERG1	ENST00000296702	-0.587239	-0.406998	-0.741072	-1.47599	-0.959125	-1.06272	-0.578437	-1.16595	0.665491	-0.587509	0.0337036	0.869982	0.864322	0.868254	0.832851	0.881924	0.775033	0.867516	0.828781	0.289317
ATP2A2	ENST00000308664	-1.03564	-1.11594	-1.12093	-1.71576	-1.45645	-1.86748	-1.09084	-1.6799	0.664775	-0.589062	0.00875216	0.725287	0.602033	0.730589	0.620673	0.680796	0.534253	0.683283	0.608895	0.291164
RARRES1	ENST00000479756	-3.1646	-3.23957	-3.49765	-4.24414	-3.76072	-3.66443	-3.3006	-3.88977	0.664729	-0.589162	0.0457842	0.594877	0.633021	0.608211	0.692865	0.67246	0.549922	0.611833	0.635144	0.643388
NOL6	uc010mjv.3	-0.639394	-0.811261	-1.14194	-1.71473	-1.24197	-1.40694	-0.864198	-1.45454	0.664183	-0.590347	0.0433427	0.729959	0.666511	0.654282	0.623982	0.66897	0.552327	0.682795	0.613185	0.175573
MDM1	ENST00000430606	-2.56841	-2.575	-2.63631	-3.21629	-3.01032	-3.33115	-2.59324	-3.18592	0.663111	-0.592677	0.00353781	0.783257	0.838545	0.809837	0.86067	0.767164	0.660505	0.810232	0.758345	0.449959
QRICH1	ENST00000357496	-4.19849	-4.01952	-4.09753	-4.84358	-4.6502	-4.60154	-4.10518	-4.69844	0.662845	-0.593256	0.00277333	0.653999	0.637676	0.739073	0.619007	0.80746	0.532335	0.675494	0.643182	0.725344
GCFC2	ENST00000321027	-2.81989	-2.63919	-3.11668	-3.73447	-3.28032	-3.34448	-2.85859	-3.45309	0.662271	-0.594505	0.0403033	0.825579	0.845021	0.813946	0.808908	0.860596	0.720985	0.828083	0.794709	0.480961
RBM12	ENST00000374104	-0.983408	-0.977288	-1.33192	-1.6627	-1.62919	-1.78428	-1.09754	-1.69206	0.662267	-0.594516	0.00926457	0.803556	0.706114	0.737911	0.702268	0.709889	0.621198	0.748109	0.676562	0.153666
PAIP1	ENST00000306846	-1.70476	-1.94506	-2.2095	-2.8234	-2.5043	-2.32563	-1.95311	-2.55111	0.66067	-0.597999	0.0439977	0.673186	0.660407	0.676612	0.794221	0.616132	0.594872	0.670032	0.662745	0.910489
WSB2	ENST00000441406	-5.74004	-5.53413	-5.74149	-6.38372	-5.89944	-6.52744	-5.67189	-6.2702	0.660525	-0.598314	0.0415151	0.280045	0.37064	0.331831	0.23891	0.215729	0.198996	0.325361	0.217268	0.0141921
SAR1A	ENST00000373242	-3.16987	-3.33336	-3.29867	-4.13269	-3.5001	-3.96553	-3.2673	-3.8661	0.660299	-0.598809	0.0376563	0.791798	0.762783	0.787858	0.901098	0.730557	0.618804	0.780706	0.741299	0.660473
MOK	ENST00000361847	-0.244907	-0.258561	-0.200567	-1.11094	-0.526127	-0.864185	-0.234679	-0.833749	0.660179	-0.599071	0.0245485	0.74485	0.707382	0.765367	0.736938	0.755221	0.634802	0.738807	0.706938	0.496326
KCNAB1	ENST00000618897	-4.4748	-4.68692	-5.02499	-5.6064	-5.17404	-5.20506	-4.7289	-5.3285	0.659937	-0.599599	0.0475922	0.752842	0.751107	0.723421	0.772675	0.754705	0.667433	0.742334	0.730119	0.742941
RBBP9	ENST00000337227	-1.95572	-2.30171	-2.32637	-2.83281	-2.57209	-2.97782	-2.1946	-2.79424	0.659916	-0.599645	0.023632	0.610891	0.560455	0.527727	0.543956	0.461523	0.355092	0.565334	0.446717	0.147232
VWA8	ENST00000281496	-2.09835	-2.34998	-2.58091	-3.06099	-2.95653	-2.81071	-2.34308	-2.94274	0.659909	-0.599661	0.0188311	0.666914	0.602193	0.624869	0.659417	0.525244	0.495339	0.630761	0.555658	0.241209
ORC1	ENST00000371568	-2.32079	-2.3202	-2.73353	-3.19872	-2.95373	-3.02299	-2.45817	-3.05848	0.659614	-0.600305	0.0182533	0.803452	0.727842	0.772295	0.666811	0.770841	0.703371	0.767232	0.712389	0.22072
EML4	ENST00000318522	-2.01198	-1.99643	-1.82591	-2.73272	-2.278	-2.62727	-1.94477	-2.546	0.659193	-0.601228	0.0159438	0.760804	0.761973	0.572676	0.714558	0.641127	0.568166	0.692426	0.638487	0.522134
POP1	ENST00000401707	-4.1331	-4.58134	-4.33832	-4.80838	-5.01196	-5.04107	-4.35092	-4.95381	0.658436	-0.602885	0.0154539	0.551734	0.367101	0.446224	0.354556	0.355556	0.338986	0.448769	0.349616	0.103176
THAP6	ENST00000311638	-4.64815	-4.89404	-4.97692	-5.62813	-5.38642	-5.3157	-4.83971	-5.44342	0.65806	-0.603709	0.0115494	0.867899	0.894954	0.870443	0.650678	0.718744	0.780303	0.877681	0.714608	0.0183428
STRA6	ENST00000432245	-1.2845	-1.23883	-1.41588	-2.20959	-1.71004	-1.84605	-1.31307	-1.9219	0.65573	-0.608827	0.0183543	0.808813	0.795138	0.80027	0.757699	0.796289	0.759646	0.801387	0.771009	0.0841171
TIMM8A	ENST00000644112	-3.72291	-3.75803	-3.66127	-4.38802	-4.26567	-4.31595	-3.71407	-4.32321	0.655586	-0.609144	0.000178361	0.634983	0.71591	0.625897	0.584622	0.534609	0.494742	0.65772	0.536739	0.0342136
SAYSD1	NM_001304793	-4.22667	-4.06566	-4.31316	-4.89048	-4.67515	-4.86999	-4.20183	-4.81187	0.655176	-0.610047	0.00363096	0.821156	0.841449	0.913811	0.847341	0.795105	0.720649	0.8579	0.785963	0.200143
ARL3	ENST00000260746	-0.60863	-0.559508	-0.685963	-1.52407	-0.936852	-1.22348	-0.618034	-1.22813	0.655151	-0.6101	0.0245207	0.78153	0.745173	0.740956	0.722033	0.689596	0.642296	0.755669	0.683852	0.058336
MAN2B2	ENST00000504248	-4.48596	-4.15642	-4.42392	-4.83821	-4.96614	-5.09451	-4.35543	-4.96629	0.654809	-0.610854	0.00818536	0.548589	0.554424	0.506737	0.458949	0.565536	0.42193	0.536155	0.478434	0.28153
PTPRJ	ENST00000440289	0.549275	0.65813	0.453641	-0.297554	0.190735	-0.0648853	0.553682	-0.0572347	0.654781	-0.610917	0.0161839	0.781526	0.795506	0.779199	0.815557	0.790452	0.732167	0.785377	0.778598	0.803946
NTRK3	ENST00000540489	-1.22614	-1.16303	-1.3401	-2.1936	-1.63862	-1.732	-1.24309	-1.85474	0.654449	-0.611647	0.0269541	0.74645	0.744025	0.69992	0.717571	0.76062	0.687415	0.729814	0.721247	0.75954
ABCC1	ENST00000399408	-1.45284	-1.72644	-1.74483	-2.40018	-2.10374	-2.25997	-1.64137	-2.25463	0.653717	-0.613261	0.00857477	0.689341	0.654543	0.672534	0.605277	0.620178	0.484719	0.671989	0.566657	0.0995505
RDX	ENST00000544551	-1.07067	-1.01512	-1.34762	-2.0143	-1.61982	-1.64003	-1.14447	-1.75805	0.653571	-0.613585	0.020254	0.858897	0.840526	0.84913	0.819773	0.834913	0.731478	0.849485	0.794046	0.182071
ANTXR1	ENST00000303714	1.70358	1.72654	1.77507	0.929719	1.35806	1.07448	1.73507	1.12075	0.653242	-0.614312	0.00854631	0.7654	0.773698	0.796418	0.717811	0.716997	0.67125	0.778395	0.701677	0.0145276
MESDC1	ENST00000267984	-4.11744	-4.30969	-4.07437	-4.96986	-4.74828	-4.62732	-4.16717	-4.78182	0.653087	-0.614653	0.00764855	0.792181	0.748535	0.73442	0.727567	0.636897	0.598359	0.757984	0.652081	0.0721228
NTRK3	NM_001320134	-0.888445	-0.921902	-1.15209	-1.62717	-1.5793	-1.60108	-0.987478	-1.60252	0.652912	-0.61504	0.00185279	0.691181	0.645801	0.619148	0.621621	0.617574	0.580947	0.651371	0.606434	0.137918
UTP15	ENST00000508491	-2.98795	-2.65184	-2.74635	-3.53314	-3.17394	-3.52555	-2.79538	-3.41088	0.652704	-0.615499	0.0165594	0.796983	0.802143	0.78442	0.724237	0.656016	0.575682	0.794481	0.649121	0.0389889
FAM131A	ENST00000639617	-4.75174	-4.66907	-4.84148	-5.71972	-5.11814	-5.27306	-4.7541	-5.3703	0.652384	-0.616206	0.0301107	0.594448	0.573339	0.491332	0.4372	0.763556	0.619678	0.551188	0.59142	0.704405
LRRCC1	ENST00000360375	-5.46642	-5.29967	-5.47871	-5.86721	-6.13304	-6.09411	-5.41493	-6.03145	0.652243	-0.616519	0.00364697	0.372574	0.416806	0.425995	0.222075	0.232168	0.225968	0.404436	0.226699	0.00018395
SMOX	ENST00000278795	0.604997	0.794408	1.13993	0.14317	0.467658	0.0709484	0.846446	0.227259	0.651037	-0.619187	0.0355548	0.374564	0.332252	0.363526	0.35739	0.366095	0.278576	0.356323	0.331558	0.488256
ABHD2	ENST00000352732	-1.84346	-1.78232	-1.87764	-2.57908	-2.21308	-2.57246	-1.83447	-2.45487	0.650489	-0.620402	0.0074916	0.574384	0.514312	0.573538	0.447156	0.527513	0.377683	0.553346	0.446622	0.106365
MYO1D	ENST00000318217	-5.14367	-5.23437	-5.08809	-6.04383	-5.47481	-5.81167	-5.15538	-5.77677	0.650045	-0.621389	0.0219183	0.837786	0.768092	0.857974	0.72124	0.714038	0.642647	0.820364	0.691711	0.0268619
EZH2	ENST00000483967	-1.13005	-1.06383	-1.41169	-2.06671	-1.55543	-1.84954	-1.20186	-1.82389	0.649752	-0.622039	0.0270864	0.790638	0.820567	0.800375	0.714258	0.746232	0.637852	0.803763	0.697937	0.0423755
POLR3H	ENST00000396504	2.27386	2.22721	2.08916	1.20569	1.95556	1.55961	2.19674	1.57362	0.649264	-0.623123	0.0494544	0.886188	0.861848	0.857931	0.865749	0.856185	0.810669	0.868566	0.843855	0.272449
PRR4	ENST00000544994	-5.70815	-5.54276	-5.7369	-6.13564	-6.16933	-6.553	-5.6626	-6.28599	0.649146	-0.623386	0.0132236	0.782633	0.490561	0.693519	0.59144	0.6162	0.553189	0.643334	0.586366	0.553295
FAM46B	ENST00000289166	-2.34554	-2.72752	-2.49436	-3.27344	-2.99271	-3.17884	-2.52248	-3.14833	0.648037	-0.625852	0.0106436	0.749533	0.575558	0.659628	0.572414	0.672811	0.568171	0.657748	0.602598	0.404762
CREBZF	ENST00000527447	-1.65504	-1.83031	-2.12546	-2.51287	-2.42884	-2.54685	-1.87027	-2.49619	0.648008	-0.625915	0.0115283	0.900147	0.909339	0.877123	0.880901	0.782132	0.761351	0.895433	0.806487	0.0856765
UTP15	ENST00000543251	-0.834534	-0.72984	-0.848807	-1.80926	-1.07179	-1.4168	-0.804394	-1.43262	0.646972	-0.628224	0.0439298	0.793978	0.835811	0.785868	0.69939	0.672459	0.609486	0.804925	0.65935	0.0115174
RSPH4A	ENST00000368581	-4.73881	-4.4427	-4.51811	-5.19897	-5.1385	-5.2488	-4.56654	-5.19542	0.646676	-0.628886	0.00263672	0.674651	0.380323	0.463815	0.478209	0.572008	0.289158	0.49188	0.429258	0.633748
JAK1	NM_001321857	-0.412898	-0.726091	-0.887446	-1.57498	-1.13694	-1.20178	-0.675478	-1.30456	0.646587	-0.629084	0.0321114	0.867905	0.844181	0.833727	0.819614	0.82406	0.788677	0.848484	0.81063	0.066383
TMEM30A	ENST00000230461	0.736554	0.687699	0.619209	-0.159166	0.264446	0.0396491	0.681154	0.0483096	0.644904	-0.632845	0.00758262	0.733175	0.697449	0.736343	0.571712	0.633003	0.504572	0.722104	0.56733	0.023682
CATG00000023300.1	MICT00000118072	-5.54976	-5.3673	-5.66012	-6.10502	-6.26186	-6.12535	-5.52573	-6.16408	0.642448	-0.638349	0.00292913	0.649091	0.450987	0.688691	0.571796	0.463946	0.358671	0.58636	0.456529	0.255952
TAF5L	ENST00000366675	0.0690389	0.150496	-0.179441	-0.894133	-0.55189	-0.433089	0.0133644	-0.626371	0.641831	-0.639735	0.019773	0.946578	0.933782	0.926996	0.918033	0.942873	0.86956	0.93575	0.909642	0.313916
TROVE2	ENST00000367446	0.69702	0.78846	0.497121	-0.333655	0.399455	-0.00422161	0.660867	0.0205262	0.641562	-0.64034	0.0488648	0.850156	0.893059	0.846777	0.819644	0.79979	0.687855	0.863077	0.766831	0.108522
RPL23	ENST00000394332	-2.93545	-2.8972	-3.08218	-3.76124	-3.57839	-3.49773	-2.97161	-3.61245	0.641337	-0.640846	0.00263787	0.546162	0.497743	0.561745	0.501946	0.544013	0.451411	0.534509	0.497675	0.335199
CYP24A1	ENST00000395955	1.22484	0.974032	0.631079	0.185396	0.4131	0.304471	0.943315	0.300989	0.640679	-0.642327	0.0251992	0.515417	0.410062	0.440984	0.447523	0.455886	0.398501	0.453395	0.433212	0.597499
KIAA1524	ENST00000295746	-4.24566	-4.54611	-4.52937	-5.40308	-4.69363	-5.15339	-4.44038	-5.08336	0.640387	-0.642984	0.0487299	0.903919	0.914799	0.816842	0.796211	0.679267	0.590864	0.8774	0.683678	0.0556719
OXNAD1	ENST00000285083	-1.65353	-1.6017	-1.78162	-2.65728	-1.99835	-2.31487	-1.67895	-2.3235	0.639692	-0.64455	0.0310418	0.793172	0.888185	0.838477	0.912775	0.793629	0.6878	0.839049	0.792771	0.554149
NRIP1	uc031ruy.1	-1.93482	-1.86155	-1.9113	-2.81949	-2.23037	-2.59399	-1.90256	-2.54795	0.639318	-0.645394	0.0202739	0.788576	0.833458	0.786972	0.695553	0.732973	0.636712	0.802717	0.687259	0.0263631
SLC9A3	ENST00000644203	-4.78192	-5.18492	-5.05285	-5.94304	-5.70005	-5.32066	-5.00656	-5.65458	0.638154	-0.648023	0.0402028	0.859313	0.866463	0.855068	0.747101	0.677479	0.854327	0.860269	0.756194	0.128014
FAM127C	ENST00000391440	-3.18861	-2.94862	-3.00524	-3.87631	-3.36362	-3.85214	-3.04749	-3.69736	0.637339	-0.649867	0.0233787	0.613164	0.746819	0.641136	0.709415	0.705548	0.470212	0.664631	0.61741	0.646144
STIM2	ENST00000467087	-5.1227	-5.45895	-5.62366	-6.11786	-5.75217	-6.28588	-5.40177	-6.05197	0.637191	-0.650202	0.0394135	0.434198	0.406965	0.460511	0.172289	0.271814	0.197561	0.433339	0.209931	0.00657334
KLHL4	ENST00000373114	-4.5831	-4.44484	-4.85996	-5.18391	-5.13519	-5.52395	-4.6293	-5.28102	0.636521	-0.651721	0.0195637	0.880549	0.919525	0.847504	0.821468	0.755683	0.662957	0.882036	0.743827	0.0629396
MAP2K4	ENST00000353533	-1.67967	-1.66142	-1.7306	-2.6491	-1.90046	-2.47998	-1.69056	-2.34318	0.636126	-0.652615	0.0456015	0.867375	0.887087	0.900802	0.872247	0.866585	0.741598	0.884981	0.82453	0.261484
MCM10	ENST00000378714	-0.630544	-0.832582	-1.01546	-1.74571	-1.2836	-1.41122	-0.826194	-1.48018	0.635524	-0.653982	0.0209436	0.936752	0.9529	0.955366	0.923445	0.894329	0.900639	0.948304	0.906052	0.0167077
CTNNBL1	ENST00000405275	-3.146	-3.0056	-3.00534	-4.11742	-3.4112	-3.59093	-3.05231	-3.70652	0.635426	-0.654205	0.0393742	0.855962	0.81831	0.830137	0.857613	0.812978	0.687396	0.834655	0.782575	0.396772
UBE2J1	ENST00000435041	-2.84962	-3.05717	-3.29662	-3.64039	-3.81585	-3.71355	-3.0678	-3.72327	0.634872	-0.655463	0.00915816	0.725143	0.70711	0.68607	0.745952	0.586152	0.537201	0.705927	0.617001	0.247319
PRRT2	ENST00000358758	-3.60713	-3.55735	-3.72854	-4.44005	-4.06306	-4.35869	-3.63101	-4.28726	0.634521	-0.656259	0.00635359	0.677622	0.670666	0.600951	0.613849	0.729942	0.515464	0.6488	0.613549	0.630814
MCM3	ENST00000596288	-1.72332	-1.82496	-2.09724	-2.85316	-2.22778	-2.55026	-1.88184	-2.54373	0.632049	-0.661892	0.0355954	0.719084	0.679005	0.662234	0.600358	0.663645	0.522687	0.686364	0.592738	0.116334
IL33	ENST00000381434	-3.99901	-4.54426	-4.30589	-4.89954	-4.75474	-5.1864	-4.28305	-4.94689	0.631196	-0.66384	0.0305369	0.619295	0.729989	0.843561	0.697333	0.584206	0.537795	0.725176	0.602848	0.19142
LIN7A	ENST00000552864	-3.35665	-2.98605	-3.22819	-4.05206	-3.72261	-3.79062	-3.1903	-3.85509	0.630778	-0.664795	0.0108771	0.727524	0.7847	0.80608	0.748747	0.814394	0.563024	0.772046	0.700216	0.446684
MCM10	uc001imc.3	-0.990154	-1.17519	-1.29923	-1.98898	-1.69289	-1.77943	-1.15486	-1.82044	0.630436	-0.665579	0.00610044	0.940292	0.923976	0.939944	0.899588	0.948825	0.889771	0.934706	0.912367	0.306818
DUS4L	NM_001270419	-4.98895	-4.69325	-4.67207	-5.15489	-5.45309	-5.74536	-4.78476	-5.45111	0.630097	-0.666354	0.0285141	0.681672	0.404329	0.489748	0.430705	0.463649	0.323105	0.512973	0.401086	0.261115
PHTF2	ENST00000307305	-1.81854	-2.15578	-2.36997	-2.98344	-2.64058	-2.72408	-2.11476	-2.7827	0.629406	-0.667938	0.0248909	0.719145	0.692846	0.68074	0.587952	0.593812	0.490337	0.697394	0.555259	0.0239203
ITPRIP	ENST00000337478	-5.22106	-5.05052	-4.84241	-5.32439	-5.80072	-5.99313	-5.038	-5.70608	0.629342	-0.668083	0.0422165	0.740111	0.529917	0.876023	0.565639	0.653787	0.340333	0.70039	0.501141	0.246782
NET1	uc010qar.3	-2.91424	-2.8461	-2.99433	-3.65651	-3.20723	-3.89941	-2.91822	-3.58772	0.628727	-0.669494	0.0319556	0.769772	0.637765	0.635167	0.552968	0.678183	0.438347	0.678115	0.5478	0.204991
RNF212	ENST00000333673	-4.13438	-4.22626	-4.6248	-5.36965	-4.85905	-4.76708	-4.32848	-4.99859	0.628459	-0.670109	0.0494253	0.908726	0.928576	0.892554	0.804013	0.787158	0.9011	0.909833	0.829276	0.100124
PRMT3	ENST00000437750	-1.18385	-1.27311	-1.39256	-2.26857	-1.5504	-2.04358	-1.28317	-1.95419	0.628066	-0.671011	0.0383008	0.735851	0.673411	0.66493	0.466044	0.637194	0.473741	0.690688	0.520092	0.0562136
RAB31	ENST00000578921	2.8299	2.74727	2.62125	1.91355	2.31323	1.94086	2.73281	2.05588	0.625498	-0.676922	0.00896367	0.853309	0.853229	0.829889	0.821048	0.79806	0.7089	0.845404	0.774455	0.128914
CLIP1	ENST00000620786	-4.24544	-4.40351	-4.6737	-4.97958	-5.12565	-5.24874	-4.44088	-5.11799	0.625419	-0.677106	0.0100453	0.902169	0.920677	0.889659	0.825847	0.756142	0.766617	0.904079	0.782277	0.00767442
KLHL15	ENST00000328046	0.316729	0.180717	0.114501	-0.845655	-0.0828285	-0.491631	0.203983	-0.473371	0.625311	-0.677354	0.0412665	0.764649	0.798875	0.749858	0.690184	0.653223	0.495736	0.770856	0.606865	0.0830833
PHTF2	ENST00000422959	-2.12346	-2.33407	-2.62555	-3.15691	-2.98783	-2.97142	-2.36103	-3.03872	0.625165	-0.677691	0.0125292	0.669582	0.677899	0.662794	0.625737	0.611669	0.481578	0.670063	0.569104	0.123812
CFAP99	ENST00000635017	-5.34615	-5.08445	-5.42768	-5.89974	-5.6569	-6.34254	-5.2861	-5.96639	0.624038	-0.680295	0.0394623	0.644093	0.581743	0.50278	0.450086	0.519203	0.24844	0.573261	0.387214	0.172954
EREG	ENST00000244869	-1.46505	-1.51121	-1.8744	-2.62661	-2.06203	-2.20817	-1.61689	-2.29893	0.62328	-0.682047	0.0328449	0.621284	0.613552	0.565713	0.512635	0.481987	0.38908	0.59967	0.458101	0.0383982
CNKSR2	ENST00000379510	-3.07394	-2.75621	-2.92645	-3.9302	-3.17825	-3.70243	-2.91887	-3.60363	0.62211	-0.684759	0.0466959	0.867911	0.928033	0.899392	0.82481	0.739852	0.619508	0.89811	0.723073	0.0645611
MEX3A	ENST00000532414	-2.84653	-2.86075	-3.0551	-3.59852	-3.81375	-3.41941	-2.92079	-3.61056	0.619954	-0.689767	0.00646747	0.657306	0.581969	0.622709	0.510353	0.621362	0.610849	0.619894	0.578606	0.39341
TNS1	ENST00000430930	-5.18202	-4.6903	-5.3196	-5.62074	-5.68108	-5.96024	-5.06397	-5.75402	0.619833	-0.690048	0.0338963	0.4406	0.527306	0.453041	0.54724	0.321097	0.440177	0.472152	0.426069	0.566324
ST8SIA4	ENST00000451528	-4.95854	-5.22911	-5.18968	-5.74448	-5.8306	-5.87292	-5.12578	-5.816	0.61976	-0.690219	0.00172125	0.568551	0.561273	0.507564	0.502552	0.423157	0.329765	0.545103	0.412378	0.0937731
PSIP1	ENST00000380715	-1.14287	-1.17054	-1.49013	-2.2356	-1.67096	-1.97139	-1.26784	-1.95932	0.61922	-0.691475	0.0248855	0.862274	0.818508	0.833456	0.762994	0.791254	0.677507	0.837883	0.742307	0.069892
FOXA1	ENST00000250448	-2.58668	-2.79902	-2.96003	-3.83861	-3.17213	-3.41643	-2.78191	-3.47572	0.618217	-0.693814	0.0356699	0.822882	0.850321	0.874586	0.813122	0.918234	0.682937	0.849	0.798907	0.526209
HOXA2	ENST00000222718	-2.29746	-2.52334	-2.70432	-3.23802	-3.3678	-3.01182	-2.50837	-3.20588	0.616634	-0.697513	0.0113256	0.797072	0.532356	0.745141	0.789788	0.680623	0.539837	0.681259	0.662054	0.872244
CYP1B1	ENST00000610745	2.22701	1.96558	1.69959	0.899506	1.53283	1.36341	1.96406	1.26525	0.61608	-0.69881	0.0451681	0.906087	0.907978	0.907535	0.916084	0.908304	0.875221	0.907199	0.899694	0.585375
ZNF800	ENST00000393313	-0.614189	-0.540595	-1.01452	-1.75495	-1.15201	-1.35958	-0.723101	-1.42218	0.615966	-0.699077	0.0384846	0.800663	0.827935	0.800025	0.739237	0.712974	0.608924	0.809437	0.684658	0.0507055
NRIP1	ENST00000400199	-0.900386	-0.889381	-1.07041	-1.7754	-1.43566	-1.74693	-0.953391	-1.65267	0.615882	-0.699275	0.00480846	0.870985	0.889215	0.870256	0.863278	0.824589	0.698466	0.876775	0.792217	0.192273
GNG11	ENST00000248564	-3.03099	-2.916	-3.07887	-3.9336	-3.34323	-3.84939	-3.00862	-3.70874	0.615523	-0.700116	0.0213281	0.668301	0.84607	0.652681	0.717548	0.640137	0.472773	0.717287	0.601071	0.302641
FLAD1	ENST00000368431	-3.72018	-4.02511	-3.9529	-5.0317	-4.42628	-4.34683	-3.89939	-4.6016	0.61463	-0.70221	0.0404237	0.924115	0.781294	0.866823	0.755598	0.82748	0.7183	0.855376	0.765805	0.159401
DNAAF2	ENST00000406043	-0.938091	-0.926742	-1.00776	-1.86828	-1.30089	-1.81745	-0.957532	-1.66221	0.613581	-0.704675	0.0182972	0.801113	0.762153	0.731986	0.76804	0.770977	0.602083	0.764563	0.709078	0.429755
ABCC1	ENST00000399410	-1.54384	-1.66014	-1.82259	-2.52902	-2.32397	-2.29431	-1.67553	-2.38243	0.612632	-0.706907	0.00295914	0.693369	0.695534	0.664975	0.596774	0.586322	0.48977	0.684483	0.555451	0.0321275
SPTBN1	ENST00000333896	2.47744	2.29101	2.63451	1.71846	1.7879	1.77559	2.46765	1.76065	0.612591	-0.707003	0.002238	0.860393	0.842216	0.864852	0.760729	0.690443	0.648574	0.855764	0.698402	0.0125078
BCL2L11	ENST00000620862	-2.07835	-2.04964	-2.48387	-2.87988	-2.95132	-2.90227	-2.20395	-2.91115	0.612506	-0.707204	0.00755459	0.67043	0.63433	0.608602	0.693566	0.578882	0.499579	0.637285	0.585366	0.438754
GTF2A1	ENST00000553612	-1.76828	-1.90254	-2.27229	-2.99083	-2.38557	-2.69691	-1.98104	-2.69111	0.611292	-0.710067	0.0370324	0.665048	0.768585	0.64836	0.633789	0.564781	0.462988	0.692023	0.549285	0.0946302
BCL2L11	NM_207003	-2.00041	-2.25622	-2.46889	-3.08266	-2.72902	-3.04779	-2.24184	-2.95315	0.610762	-0.711318	0.0156057	0.611145	0.567386	0.580926	0.611381	0.658293	0.492175	0.586203	0.582931	0.953379
NFIA	ENST00000403491	-3.43971	-3.44283	-3.74579	-4.51702	-3.9647	-4.28079	-3.54278	-4.25417	0.610729	-0.711395	0.01987	0.581129	0.682344	0.717639	0.663637	0.622698	0.516606	0.65775	0.597662	0.38568
KIF11	ENST00000260731	3.33429	3.48338	3.10868	2.20582	2.90346	2.67877	3.30879	2.59602	0.610148	-0.712768	0.0375303	0.930237	0.933802	0.919121	0.900605	0.882724	0.845834	0.927699	0.876089	0.0401113
LIN9	ENST00000460719	-3.73849	-4.14705	-4.21283	-4.7893	-4.49162	-4.95791	-4.03279	-4.74628	0.609845	-0.713486	0.0239884	0.923894	0.788087	0.756193	0.744502	0.596827	0.486277	0.819614	0.600067	0.0856585
SMARCE1	ENST00000348513	-1.12221	-1.19912	-1.44654	-2.28637	-1.62681	-1.996	-1.25596	-1.96973	0.609723	-0.713773	0.0291579	0.780493	0.782451	0.753593	0.728348	0.718151	0.588865	0.772066	0.675341	0.127195
SLC2A12	ENST00000275230	-1.21126	-1.12943	-1.29753	-2.09963	-1.71517	-1.97015	-1.21274	-1.92832	0.608961	-0.715578	0.00433626	0.823514	0.845794	0.799347	0.741279	0.7257	0.619097	0.822666	0.693158	0.0442456
DIP2A	ENST00000457905	-5.04976	-5.54657	-5.55262	-6.32626	-6.12953	-5.84191	-5.38298	-6.09923	0.608679	-0.716247	0.0303593	0.837583	0.591624	0.543227	0.685514	0.605886	0.658152	0.645681	0.648999	0.972011
ADGRL1	ENST00000340736	-0.920236	-1.18324	-1.71406	-2.02316	-1.96417	-1.98214	-1.27251	-1.98982	0.60823	-0.71731	0.0375157	0.808082	0.72725	0.753623	0.856154	0.88196	0.724606	0.76225	0.817902	0.362041
CNTF	ENST00000361987	-3.74904	-4.01271	-4.35991	-4.97156	-4.74827	-4.55914	-4.04055	-4.75966	0.607474	-0.719106	0.0280091	0.92886	0.895864	0.911043	0.810549	0.81707	0.816501	0.911822	0.814701	0.000470798
IL33	NM_033439	-3.91251	-3.93648	-4.40188	-4.7877	-4.73121	-4.89087	-4.08362	-4.80326	0.60725	-0.719637	0.0122989	0.676808	0.868472	0.753536	0.749522	0.622235	0.526699	0.76227	0.626278	0.190728
EXTL2	ENST00000450240	-4.51996	-4.15726	-4.61834	-5.24065	-5.26115	-4.95526	-4.43185	-5.15235	0.606886	-0.720503	0.0136757	0.819876	0.928498	0.894751	0.817443	0.745584	0.798995	0.879854	0.786743	0.0722836
HSPA6	ENST00000309758	-3.42633	-3.3131	-3.24706	-4.44762	-3.70257	-3.99818	-3.32883	-4.04945	0.606836	-0.720622	0.0318589	0.935298	0.895981	0.942607	0.883205	0.887993	0.912999	0.9244	0.894638	0.157154
BCL2L11	ENST00000393256	-1.72839	-1.92784	-2.08367	-2.72636	-2.53771	-2.64717	-1.9133	-2.63708	0.60551	-0.723778	0.00341159	0.628432	0.633737	0.586991	0.655541	0.588699	0.507428	0.616027	0.580705	0.491764
TMEM237	ENST00000409883	-1.93617	-1.95515	-2.21117	-3.0625	-2.36646	-2.89533	-2.03416	-2.77476	0.598491	-0.740598	0.0313214	0.879322	0.893873	0.900676	0.877623	0.801077	0.628438	0.891246	0.761638	0.190856
CKAP2	ENST00000378034	-3.45406	-3.38086	-3.81165	-4.47185	-4.12965	-4.26914	-3.54885	-4.29021	0.598176	-0.741359	0.0111259	0.79673	0.716219	0.768719	0.658298	0.655645	0.662543	0.759815	0.658823	0.0105352
BCL2L11	ENST00000308659	-2.03425	-1.92748	-2.33866	-3.0046	-2.66555	-2.86164	-2.10013	-2.84393	0.597164	-0.7438	0.00917135	0.66385	0.621628	0.590551	0.623668	0.603803	0.517586	0.624625	0.579798	0.327023
CD68	ENST00000380498	-5.08683	-5.04354	-5.46604	-5.7202	-6.10567	-6.03127	-5.1988	-5.95238	0.593131	-0.753577	0.0135204	0.789424	0.555834	0.648477	0.489253	0.527029	0.420483	0.657734	0.476839	0.0569461
ITGA4	ENST00000397033	-3.86128	-3.6222	-4.20481	-4.78028	-4.31734	-4.86081	-3.8961	-4.65281	0.591843	-0.756714	0.0341122	0.745886	0.845764	0.783564	0.858116	0.705709	0.561902	0.790676	0.698142	0.384887
NUFIP1	ENST00000379161	-1.28211	-1.18669	-1.71314	-2.40839	-2.02999	-2.01604	-1.39398	-2.15147	0.591524	-0.757492	0.021505	0.751934	0.782454	0.748147	0.714205	0.726664	0.581533	0.760691	0.670775	0.159724
ALX4	ENST00000329255	-2.51873	-2.33218	-2.46945	-3.46409	-2.98316	-3.16523	-2.44012	-3.20416	0.588845	-0.764041	0.00716302	0.871577	0.864783	0.778902	0.936761	0.889481	0.752657	0.837334	0.855961	0.784701
SLC24A1	ENST00000537259	-3.97695	-3.77082	-4.1668	-4.68167	-4.76284	-4.79476	-3.97152	-4.74642	0.58443	-0.774899	0.0028879	0.921535	0.827849	0.825492	0.863332	0.79059	0.801443	0.857154	0.817838	0.359355
DDX24	ENST00000621632	-1.45655	-1.62778	-1.6958	-2.73013	-2.23252	-2.14621	-1.59338	-2.36962	0.583885	-0.776243	0.0165014	0.88151	0.876187	0.847145	0.817192	0.827449	0.765225	0.868148	0.80282	0.0452902
PITX2	ENST00000614423	-4.51366	-4.39688	-4.79647	-5.39529	-5.27827	-5.37503	-4.569	-5.34953	0.582155	-0.780525	0.00325481	0.688353	0.623806	0.768151	0.560563	0.745405	0.467402	0.690933	0.580188	0.304785
KIAA0586	ENST00000619416	-4.36975	-4.07198	-4.36075	-5.01822	-5.01699	-5.11141	-4.2675	-5.04888	0.58181	-0.78138	0.00159971	0.64604	0.352549	0.592487	0.332883	0.520462	0.248189	0.512923	0.350338	0.254187
STAT6	ENST00000538913	-4.2836	-4.4045	-4.8054	-5.47685	-4.92022	-5.45951	-4.49783	-5.28553	0.57927	-0.787693	0.0309779	0.839864	0.666758	0.596681	0.530356	0.697465	0.375195	0.693915	0.517745	0.227632
IFT81	ENST00000242591	1.33296	1.40137	0.984618	0.0386751	0.65454	0.632869	1.23965	0.442028	0.575298	-0.797619	0.0290978	0.90011	0.929439	0.892694	0.844528	0.845973	0.777492	0.907277	0.822032	0.0316727
C15orf57	ENST00000561011	-4.94265	-4.85509	-5.00466	-6.03618	-5.7086	-5.45927	-4.93413	-5.73468	0.574129	-0.800552	0.00974537	0.853135	0.710314	0.867935	0.719453	0.67594	0.733015	0.807207	0.709046	0.13196
CRABP2	ENST00000368222	-3.17144	-3.26987	-3.67905	-4.52533	-3.7172	-4.28446	-3.37345	-4.17566	0.57347	-0.802209	0.0483466	0.714184	0.771437	0.6723	0.874856	0.696489	0.602101	0.718166	0.715879	0.979349
HIF1A	ENST00000539097	1.89108	1.92829	1.72089	0.906159	1.2035	1.01453	1.84675	1.0414	0.57222	-0.805359	0.00171669	0.746021	0.763063	0.736176	0.642892	0.659274	0.576438	0.748338	0.625152	0.013368
AC004381.6	ENST00000348433	-4.9968	-4.88579	-5.40883	-5.89897	-5.83696	-5.97479	-5.09714	-5.90357	0.571793	-0.806435	0.00794823	0.727799	0.593066	0.559045	0.632014	0.54253	0.421998	0.622568	0.524993	0.297107
SSR4	ENST00000320857	-5.33217	-5.71625	-5.63663	-6.74035	-6.20327	-6.16866	-5.56169	-6.37076	0.570748	-0.809074	0.0209281	0.512135	0.459074	0.609828	0.206636	0.473935	0.355317	0.52339	0.326473	0.140177
PARK2	ENST00000366898	-5.86111	-5.42493	-5.21268	-6.44597	-6.21948	-6.26386	-5.49957	-6.30977	0.570303	-0.8102	0.0162648	0.76676	0.769784	0.851544	0.662274	0.622562	0.770411	0.795081	0.682309	0.100825
CENPE	ENST00000380026	-5.38558	-4.97929	-5.59444	-6.30096	-6.05622	-6.06432	-5.31977	-6.1405	0.566154	-0.820733	0.0142281	0.820103	0.887594	0.812316	0.520273	0.642211	0.699537	0.839336	0.615989	0.028563
TSPYL2	ENST00000375442	-4.06954	-3.98924	-4.54985	-5.25539	-4.75098	-5.07273	-4.20288	-5.02637	0.565073	-0.82349	0.0227927	0.869514	0.930741	0.899071	0.740549	0.816077	0.631976	0.899428	0.725541	0.049404
HNF4A	ENST00000619550	-4.75086	-4.83516	-4.8633	-6.05382	-5.2303	-5.65313	-4.81644	-5.64575	0.562797	-0.829314	0.0259748	0.798182	0.654336	0.818232	0.721156	0.675484	0.606851	0.753228	0.666155	0.229901
RSPO3	ENST00000356698	2.56204	2.55092	1.85143	1.22833	1.41638	1.82696	2.32146	1.49056	0.562175	-0.830908	0.0475641	0.960304	0.962835	0.947802	0.959441	0.954489	0.950614	0.956958	0.954841	0.710427
MCPH1	ENST00000519480	-1.48456	-1.43058	-1.85941	-2.82858	-1.96564	-2.47918	-1.59152	-2.42447	0.56138	-0.832949	0.0429468	0.954319	0.961576	0.910286	0.9129	0.8783	0.847821	0.941785	0.879272	0.0662276
RPL27A	ENST00000314138	-2.05641	-2.22029	-2.23276	-3.46614	-2.52246	-3.02709	-2.16982	-3.00523	0.560424	-0.83541	0.0399523	0.783138	0.841928	0.778273	0.790543	0.757156	0.657648	0.800599	0.732883	0.221187
POP1	NM_001145861	-3.58197	-3.84882	-3.70499	-4.7622	-4.17114	-4.72913	-3.71193	-4.55416	0.557781	-0.842228	0.0151578	0.856673	0.838256	0.721411	0.842602	0.855554	0.686728	0.80314	0.791076	0.873376
DDIAS	ENST00000533655	-4.16302	-4.09475	-4.24485	-5.30829	-4.49482	-5.25153	-4.16754	-5.01821	0.554526	-0.850674	0.0328775	0.902368	0.900802	0.881312	0.810073	0.700649	0.70864	0.894776	0.738159	0.0151546
TRDMT1	ENST00000377799	-2.89044	-2.74086	-3.03799	-3.95894	-3.2677	-4.00315	-2.88977	-3.74326	0.553443	-0.853494	0.027988	0.866301	0.894099	0.816773	0.911103	0.79165	0.55046	0.858457	0.73498	0.365971
RBM12	ENST00000374114	-0.987162	-0.900739	-0.988624	-2.02068	-1.28969	-2.13306	-0.958842	-1.81448	0.552623	-0.855633	0.0323768	0.716076	0.673783	0.703432	0.532991	0.605366	0.430478	0.697536	0.517881	0.0421409
RP11-244H3.5	ENST00000417456	-5.33159	-5.54032	-5.67882	-6.30791	-6.455	-6.36691	-5.51691	-6.37661	0.551068	-0.859698	0.00142642	0.807413	0.825018	0.805951	0.685315	0.572369	0.592665	0.812748	0.614882	0.00742407
PITX2	ENST00000354925	-4.59996	-4.68445	-5.10703	-5.37618	-5.81551	-5.78778	-4.79715	-5.65982	0.549931	-0.862677	0.0151393	0.616795	0.649787	0.645337	0.60237	0.533116	0.481299	0.637137	0.536661	0.0622544
PABPC4L	ENST00000421491	-1.45092	-1.43214	-1.70916	-2.70799	-2.05483	-2.43427	-1.53074	-2.39903	0.547796	-0.86829	0.0143012	0.706706	0.749345	0.689327	0.648658	0.621858	0.495344	0.714686	0.584617	0.0828909
MCM3	ENST00000616552	-2.41473	-2.55963	-2.60952	-3.44888	-3.1003	-3.65901	-2.52796	-3.40273	0.54534	-0.874772	0.00721059	0.693873	0.638907	0.680078	0.59006	0.611022	0.46961	0.670541	0.553219	0.0894937
LRRC32	ENST00000260061	-1.57801	-1.72401	-1.54485	-2.93789	-2.00587	-2.55811	-1.61562	-2.50062	0.541487	-0.885	0.0327413	0.73719	0.802447	0.738694	0.766125	0.720279	0.649208	0.758845	0.710223	0.301103
TRIM67	ENST00000444294	-4.59519	-4.53934	-4.42125	-5.9232	-5.42537	-4.86487	-4.51859	-5.40448	0.541155	-0.885887	0.0460197	0.684497	0.719764	0.906795	0.705498	0.70194	0.81007	0.764464	0.737518	0.734064
RARRES1	ENST00000237696	-2.65081	-2.70096	-3.03837	-3.83383	-3.44641	-3.77095	-2.79671	-3.68373	0.540731	-0.887018	0.00656431	0.470504	0.586399	0.478098	0.670132	0.399885	0.371387	0.509047	0.463419	0.661159
HIF1A	ENST00000337138	2.23631	2.11998	1.71159	0.904829	1.34634	1.09888	2.02263	1.11668	0.533684	-0.905942	0.0113358	0.790794	0.839074	0.76275	0.801271	0.723914	0.663477	0.796921	0.727384	0.210046
UBL3	ENST00000380680	-0.549336	-0.599963	-0.780804	-1.91927	-1.03786	-1.70046	-0.643368	-1.55253	0.532494	-0.909162	0.0294739	0.77982	0.818985	0.759643	0.686435	0.691359	0.522515	0.785766	0.628252	0.0776011
CYP24A1	ENST00000216862	3.53251	3.35212	3.24681	2.02175	2.93835	2.44331	3.37715	2.46781	0.532429	-0.909339	0.03066	0.800499	0.833699	0.771864	0.798211	0.752328	0.661601	0.801623	0.735146	0.220699
EDEM3	ENST00000367512	-5.3178	-4.83486	-4.91921	-6.1161	-5.85155	-5.83963	-5.02396	-5.93576	0.531522	-0.911799	0.00635618	0.806996	0.830789	0.853943	0.707687	0.668143	0.695476	0.830355	0.690236	0.00143249
ZSCAN12	ENST00000361028	-5.24068	-4.94499	-4.71585	-5.92684	-5.94709	-5.77235	-4.96718	-5.88209	0.530375	-0.914916	0.00480049	0.724976	0.892048	0.779228	0.530033	0.523353	0.570282	0.795778	0.540832	0.00435247
SOX21	ENST00000376945	-5.2984	-5.15539	-4.98893	-6.59656	-5.49433	-6.11924	-5.14757	-6.07004	0.527604	-0.922472	0.0496494	0.738864	0.34386	0.403124	0.645452	0.693254	0.21716	0.467873	0.45974	0.970253
PHF14	ENST00000403050	-2.2436	-2.43535	-3.20012	-3.64777	-3.41469	-3.59818	-2.62636	-3.55355	0.525882	-0.92719	0.0367898	0.901946	0.948212	0.923523	0.926277	0.908637	0.818058	0.924368	0.883023	0.329235
PCGF6	ENST00000369847	-4.69891	-4.6432	-5.2213	-6.02781	-5.57761	-5.74676	-4.85447	-5.78406	0.525006	-0.929593	0.0147227	0.602458	0.718442	0.470585	0.682758	0.447004	0.332372	0.588372	0.466374	0.391801
TTC39C	ENST00000304621	-4.95399	-4.9502	-5.39408	-5.77457	-5.98707	-6.33236	-5.09942	-6.03133	0.524162	-0.931914	0.0131779	0.35253	0.408157	0.291963	0.282449	0.206374	0.141935	0.34763	0.202253	0.0706212
DACT2	ENST00000366795	-2.36011	-2.29542	-2.63494	-3.60566	-3.38558	-3.11111	-2.43016	-3.36745	0.522212	-0.937293	0.00609476	0.837312	0.804266	0.847001	0.862055	0.907295	0.751487	0.829323	0.837661	0.872306
ARL5A	ENST00000295087	-2.25466	-2.20992	-2.63699	-3.55258	-2.85882	-3.51471	-2.36719	-3.3087	0.520686	-0.941515	0.0231229	0.628542	0.652283	0.492253	0.419068	0.436791	0.297149	0.58657	0.378888	0.0440906
CCDC40	ENST00000269318	-5.70247	-5.2824	-5.33104	-6.72011	-5.91926	-6.51984	-5.43864	-6.3864	0.518434	-0.947767	0.0260701	0.784898	0.867573	0.842597	0.619499	0.672218	0.734058	0.830959	0.673639	0.0215362
MSH6	ENST00000234420	-1.13546	-1.08403	-1.34194	-2.43596	-1.90799	-2.12834	-1.18714	-2.15743	0.510405	-0.970286	0.00488131	0.929343	0.936745	0.928229	0.916574	0.909299	0.827869	0.931431	0.883647	0.183704
CENPC	ENST00000273853	-4.77584	-4.84213	-4.39184	-6.07837	-5.19323	-5.68064	-4.66994	-5.65075	0.506696	-0.980807	0.0283074	0.717464	0.68335	0.908513	0.719105	0.75239	0.348482	0.763704	0.573419	0.339421
CD38	ENST00000226279	-4.94571	-5.297	-4.94099	-5.72179	-6.52614	-5.91685	-5.06123	-6.05493	0.502191	-0.993693	0.0210474	0.646603	0.550646	0.71555	0.762808	0.565457	0.423628	0.633943	0.567458	0.583729
MYOCD	ENST00000425538	-3.64488	-3.89521	-3.91124	-5.26891	-4.66946	-4.50332	-3.81711	-4.8139	0.501114	-0.996789	0.0158704	0.9346	0.828413	0.906993	0.812902	0.819135	0.919232	0.888844	0.849062	0.442743
NTRK3	ENST00000360948	-1.92196	-1.89189	-2.15092	-3.08093	-2.8857	-3.00743	-1.98825	-2.99135	0.498927	-1.0031	0.000547924	0.74475	0.739656	0.73701	0.717611	0.759177	0.670088	0.740465	0.714696	0.383493
PKDCC	ENST00000294964	2.70487	2.39682	2.3083	0.952152	1.88014	1.54651	2.47	1.4596	0.49641	-1.0104	0.0271718	0.691772	0.686196	0.610923	0.708019	0.637455	0.534332	0.66191	0.622446	0.538104
ACTBL2	ENST00000423391	-4.64675	-4.45861	-4.7324	-6.10498	-5.08509	-5.68326	-4.61259	-5.62444	0.495908	-1.01186	0.029966	0.872098	0.91838	0.893108	0.709017	0.77514	0.469338	0.894329	0.636562	0.0937096
NTRK3	ENST00000355254	-1.74253	-1.67693	-2.17465	-3.12674	-2.78552	-2.71891	-1.8647	-2.87705	0.495737	-1.01235	0.00727703	0.79174	0.738759	0.730553	0.691088	0.833523	0.695648	0.753204	0.737248	0.763086
HACD4	ENST00000495827	-4.89209	-5.16982	-5.29829	-6.4113	-6.18867	-5.80557	-5.12007	-6.13518	0.49479	-1.01511	0.00896724	0.764132	0.620545	0.684816	0.578091	0.481277	0.500485	0.68734	0.518315	0.026218
NAP1L1	ENST00000261182	2.20457	2.26497	1.83965	0.68003	1.58482	0.979396	2.10307	1.08141	0.492552	-1.02165	0.0264199	0.814601	0.829223	0.768592	0.759627	0.734895	0.634173	0.803719	0.707421	0.100667
ABCD3	ENST00000315713	-3.44277	-3.421	-4.03319	-5.11961	-4.17298	-4.82666	-3.63232	-4.70642	0.474968	-1.0741	0.0355205	0.355912	0.426991	0.305424	0.434447	0.36324	0.248901	0.359381	0.339927	0.784838
SLC39A7	NM_001288777	-0.132818	0.115366	0.311464	-0.587275	-0.942418	-1.42757	0.0980043	-0.985753	0.471799	-1.08376	0.0170242	0.445082	0.352783	0.378032	0.419743	0.446811	0.351345	0.390085	0.403906	0.744427
PCDHB6	ENST00000622991	-5.35967	-5.25058	-5.08057	-6.7166	-5.61436	-6.65723	-5.23028	-6.3294	0.466801	-1.09912	0.0401518	0.816154	0.779896	0.820747	0.626643	0.702963	0.713093	0.80539	0.679777	0.0182187
NTRK3	ENST00000542733	-1.75986	-1.7341	-2.02942	-3.2331	-2.74676	-2.87293	-1.84113	-2.95093	0.463358	-1.1098	0.00307609	0.767837	0.765867	0.745129	0.775417	0.752993	0.738072	0.759541	0.755338	0.763883
MATN2	ENST00000254898	-5.34411	-5.39368	-5.63726	-7.0049	-6.17046	-6.5772	-5.45835	-6.58418	0.458237	-1.12583	0.0119288	0.823138	0.860969	0.810875	0.542335	0.627639	0.730372	0.83139	0.628793	0.0335029
NTRK3	ENST00000629765	-2.02314	-1.87408	-2.17688	-3.27521	-3.15066	-3.02985	-2.0247	-3.1519	0.457802	-1.1272	0.000557949	0.765637	0.751314	0.771505	0.802872	0.721979	0.733883	0.762771	0.752083	0.698928
AKAP5	ENST00000394718	-3.31324	-3.14061	-3.60071	-4.95604	-4.45421	-4.09901	-3.35152	-4.50309	0.450137	-1.15156	0.015146	0.892168	0.941899	0.858666	0.749991	0.827099	0.684424	0.89693	0.751588	0.0439946
SORD	ENST00000267814	-2.22852	-2.27256	-2.4199	-3.99357	-3.09281	-3.3638	-2.30699	-3.48339	0.442455	-1.1764	0.0125573	0.854957	0.855648	0.667467	0.774912	0.763445	0.566828	0.78745	0.694748	0.393677
ARSI	ENST00000328668	2.73113	2.55781	2.43879	1.05937	1.82138	1.23852	2.57591	1.37309	0.434427	-1.20281	0.00801172	0.856953	0.855598	0.813582	0.842815	0.813784	0.715533	0.841801	0.788782	0.283914
SIX4	ENST00000216513	-3.70653	-3.70576	-3.77945	-5.06951	-4.55465	-5.23833	-3.73058	-4.95416	0.428218	-1.22358	0.00410542	0.927677	0.951022	0.925135	0.832463	0.821867	0.791909	0.934539	0.815231	0.00141027
RBM34	ENST00000429912	-4.71801	-5.34643	-5.6272	-6.88938	-6.23776	-6.36301	-5.23055	-6.49672	0.415763	-1.26617	0.0194059	0.876878	0.589085	0.814719	0.588984	0.624539	0.432966	0.749391	0.542049	0.124209
NTRK3	ENST00000394480	-0.852073	-0.83074	-0.848595	-2.39783	-1.85635	-2.10344	-0.843803	-2.11921	0.413109	-1.2754	0.00123823	0.717728	0.740322	0.701064	0.62541	0.635457	0.539352	0.719525	0.598468	0.0278418
CTB-83D3.1	ENST00000522232	-5.73052	-5.48687	-5.79843	-7.94986	-6.47172	-7.14781	-5.67194	-7.1898	0.349205	-1.51786	0.0256094	0.685839	0.817304	0.659021	0.418675	0.308667	0.301014	0.717522	0.338832	0.00387288

## Sheet: lncRNA
Gene Symbol	Transcript ID	Mock 1 (IP,Normalized)	Mock 2 (IP,Normalized)	Mock 3 (IP,Normalized)	SCV 1 (IP,Normalized)	SCV 2 (IP,Normalized)	SCV 3 (IP,Normalized)	Mock (mean)	SCV (mean)	FC	Log2FC	P-value IP normalized (unpaired t-test)	Mock 1 (% m6A)	Mock 2 (% m6A)	Mock 3 (% m6A)	SCV 1 (% m6A)	SCV 2 (% m6A)	SCV 3 (% m6A)	Mock (mean % m6A)	SCV (mean % m6A)	P-value % modified (unpaired t-test)
RP11-473M14.3	ENST00000543387	-5.84756	-7.71224	-7.04475	-4.90989	-4.98525	-5.29376	-6.86818	-5.06297	3.49481	1.80521	0.0318157	0.748281	0.347753	0.395341	0.550566	0.758875	0.62694	0.468564	0.639836	0.288287
PSORS1C3	NR_152833	-7.21598	-6.75368	-6.29606	-4.82593	-4.78081	-5.3423	-6.75524	-4.98301	3.41581	1.77223	0.00524841	0.260886	0.0854507	0.254094	0.396441	0.735318	0.347946	0.17826	0.46636	0.091096
PSORS1C3	NR_152837	-6.58958	-7.1687	-6.47354	-5.18669	-4.80482	-5.39646	-6.74394	-5.12932	3.06231	1.61462	0.00426353	0.314732	0.10653	0.220056	0.358338	0.541629	0.316763	0.194677	0.394678	0.119286
AC002115.7	ENST00000443196	-7.00293	-5.70947	-7.26346	-5.47956	-5.23733	-4.9446	-6.65862	-5.2205	2.70968	1.43812	0.0464404	0.589205	0.824348	0.588321	0.78868	0.733233	0.836991	0.658664	0.785153	0.212491
PSORS1C3	NR_152830	-5.74378	-6.71247	-6.01549	-4.86972	-4.9882	-4.64193	-6.15725	-4.83328	2.50354	1.32397	0.0123613	0.749939	0.564512	0.456349	0.616251	0.728269	0.656113	0.578094	0.665288	0.407418
AC010982.1	NR_148507	-4.45588	-4.622	-4.59417	-3.30948	-3.18506	-3.28484	-4.55735	-3.25979	2.45812	1.29756	3.47637e-05	0.561025	0.397678	0.500072	0.522059	0.548146	0.506823	0.48141	0.525401	0.446545
PSORS1C3	NR_152836	-5.61004	-5.83582	-5.60822	-4.46629	-4.31278	-4.43956	-5.68469	-4.40621	2.42584	1.27848	0.000137522	0.743157	0.51042	0.812436	0.840274	0.844663	0.715246	0.675459	0.797725	0.336676
PSORS1C3	NR_152838	-5.15488	-5.40928	-5.75567	-4.71026	-4.04467	-4.17065	-5.43994	-4.30853	2.19074	1.13142	0.0135099	0.8119	0.595984	0.797777	0.616248	0.700231	0.693589	0.728125	0.668908	0.477453
MICB-DT	NR_149132	-6.33308	-5.65731	-6.77762	-5.28252	-5.42815	-4.72772	-6.256	-5.14613	2.15826	1.10987	0.0463767	0.690786	0.830825	0.666205	0.804376	0.722552	0.819778	0.725806	0.781043	0.404996
AP000936.4	ENST00000442124	-6.01834	-5.82813	-5.76365	-4.3237	-5.19096	-5.00979	-5.87004	-4.84148	2.03998	1.02855	0.0201089	0.732628	0.3031	0.402256	0.486981	0.465878	0.398341	0.447017	0.448759	0.989085
JHDM1D-AS1	ENST00000566699	-5.83481	-6.38533	-6.82768	-5.55086	-5.1998	-5.41473	-6.34927	-5.38846	1.9464	0.960807	0.0344467	0.761557	0.741437	0.658182	0.781269	0.748326	0.849845	0.718964	0.792034	0.172542
RP11-674N23.1	ENST00000579368	-1.62152	-1.48296	-1.51538	-0.779717	-0.524238	-0.68313	-1.53995	-0.662362	1.8373	0.877591	0.000506313	0.635735	0.61157	0.68007	0.763769	0.713936	0.655154	0.641838	0.709559	0.137613
PSORS1C3	NR_152839	-5.0275	-5.57604	-5.01132	-4.72431	-4.23603	-4.17234	-5.20496	-4.37756	1.77448	0.827398	0.0313995	0.852249	0.563933	0.82089	0.684647	0.799491	0.730689	0.733432	0.73678	0.975485
RP11-736K20.6	ENST00000499504	-5.85907	-6.49724	-6.38295	-5.24091	-5.32592	-5.7281	-6.24642	-5.43164	1.75903	0.814778	0.0300938	0.503253	0.254398	0.505329	0.583891	0.447258	0.299808	0.401444	0.427804	0.842088
PSORS1C3	NR_152829	-5.08483	-5.50804	-5.33826	-4.52045	-4.49149	-4.49298	-5.31038	-4.50164	1.75168	0.808737	0.00279636	0.832157	0.67947	0.838802	0.681976	0.611771	0.736394	0.779851	0.674771	0.173203
RP11-63P12.6	ENST00000436054	-5.86681	-6.7168	-6.07668	-5.44231	-5.52886	-5.31939	-6.2201	-5.43019	1.72896	0.789908	0.0396979	0.76976	0.395808	0.472527	0.789748	0.725343	0.697307	0.52411	0.736465	0.16787
MT1IP	NR_104045	-3.84607	-3.95461	-3.94955	-2.86013	-3.36691	-3.17543	-3.91674	-3.13416	1.72021	0.782586	0.00673802	0.236159	0.165055	0.248129	0.320679	0.23122	0.211911	0.213061	0.250467	0.419657
PSORS1C3	ENST00000412143	-5.04132	-5.13686	-5.13999	-4.54706	-4.32913	-4.2236	-5.10605	-4.36659	1.66955	0.739461	0.00182364	0.525548	0.408485	0.469398	0.506505	0.467158	0.506521	0.465347	0.493039	0.498217
AC007773.2	ENST00000592680	-3.73946	-3.70151	-3.7676	-3.15689	-2.925	-3.00683	-3.73619	-3.02957	1.63198	0.706619	0.000558524	0.297995	0.311728	0.302718	0.496038	0.396233	0.320015	0.304094	0.397691	0.10258
PKP1	ENST00000477817	-5.27737	-5.27132	-5.1562	-4.49143	-4.53439	-4.57426	-5.23496	-4.53336	1.62631	0.701601	0.000108752	0.139144	0.0848066	0.120661	0.135894	0.194916	0.150742	0.1125	0.158645	0.132088
LINC00273	ENST00000539813	3.09484	3.29148	3.15466	3.99368	3.68671	3.83861	3.18032	3.83966	1.57936	0.659341	0.00340297	0.744306	0.664897	0.783937	0.79813	0.824123	0.795358	0.729338	0.805767	0.116573
PDK1	NR_103731	-5.04889	-5.49437	-5.04918	-4.73279	-4.3126	-4.61514	-5.19748	-4.55351	1.56262	0.643971	0.0294712	0.56779	0.208436	0.402346	0.367608	0.644638	0.436274	0.362455	0.469339	0.486768
RP11-728F11.3	ENST00000531850	-5.59012	-5.60097	-5.73516	-4.6143	-5.27971	-5.11939	-5.64208	-5.00447	1.55576	0.637619	0.0363096	0.798757	0.475322	0.462962	0.548749	0.752483	0.53654	0.560165	0.605096	0.730056
RP4-773A18.4	ENST00000430373	-5.2007	-5.32027	-5.59345	-4.82372	-4.70607	-4.68978	-5.37147	-4.73986	1.5493	0.631616	0.0069446	0.490677	0.486008	0.513047	0.625883	0.808439	0.598559	0.496439	0.671556	0.0336505
RP4-792G4.2	ENST00000426393	-5.90937	-5.60163	-6.34688	-5.21005	-5.40304	-5.37356	-5.95263	-5.32888	1.54087	0.623744	0.0498361	0.55213	0.327809	0.468868	0.453195	0.469915	0.349981	0.439445	0.42084	0.821638
RP11-266L9.5	ENST00000571219	4.0957	3.8875	4.16449	4.7553	4.68227	4.49292	4.04923	4.6435	1.50971	0.594267	0.00650396	0.735413	0.601764	0.707493	0.785844	0.812544	0.772028	0.679037	0.789961	0.0749332
ANKRD46	ENST00000524319	-0.412393	-0.365296	-0.142701	0.62202	0.213963	0.0134313	-0.306797	0.283138	1.50518	0.589935	0.0404142	0.214992	0.134145	0.226221	0.272296	0.291642	0.246197	0.186857	0.269396	0.102632
AMT	ENST00000487589	-1.56278	-1.31435	-1.0512	-0.476305	-0.853033	-0.833446	-1.30944	-0.720928	1.5037	0.588513	0.0373831	0.568923	0.426502	0.604622	0.620101	0.69755	0.628086	0.527415	0.647668	0.145697
STK31	ENST00000405627	2.33152	2.17619	2.31228	3.0288	2.94724	2.60794	2.27333	2.86133	1.50316	0.587997	0.0129885	0.682296	0.549603	0.692831	0.735179	0.740637	0.701901	0.638092	0.725702	0.16851
CECR7	NR_015352	-5.2788	-4.99872	-5.26276	-5.90281	-5.66786	-5.75802	-5.18009	-5.77623	0.661524	-0.596135	0.00632742	0.56887	0.728394	0.671275	0.245759	0.390668	0.33564	0.65277	0.318222	0.0096803
HIF1A-AS2	NR_045406	-1.99647	-1.71727	-1.57316	-2.37095	-2.45186	-2.25525	-1.7623	-2.35935	0.661104	-0.597051	0.0119986	0.728097	0.764343	0.79828	0.708694	0.659923	0.62307	0.763035	0.662974	0.0372121
SNHG4	ENST00000505522	-3.01061	-3.44258	-3.37341	-4.11695	-3.64529	-3.88673	-3.27553	-3.88299	0.656353	-0.607455	0.0335299	0.665947	0.616955	0.618206	0.570889	0.596294	0.494936	0.633299	0.552315	0.0905974
AC007327.5	ENST00000440788	-5.09365	-5.00412	-5.07885	-6.0406	-5.45326	-5.50718	-5.05887	-5.66701	0.656043	-0.608138	0.0326035	0.402483	0.330955	0.320009	0.215136	0.286346	0.262529	0.349322	0.252887	0.0434201
RP11-40F6.2	ENST00000422847	-4.14972	-4.53703	-4.34715	-4.96425	-4.96673	-4.98314	-4.34463	-4.97137	0.647639	-0.626739	0.00500075	0.818558	0.483754	0.592498	0.677825	0.648581	0.541364	0.616766	0.619712	0.978713
RACGAP1P	NR_026583	-1.51877	-1.40848	-1.39423	-2.45126	-1.75014	-2.00597	-1.44049	-2.06912	0.646791	-0.628629	0.0394073	0.7393	0.74603	0.733668	0.730918	0.703299	0.626599	0.739649	0.685487	0.17745
FASTKD3	ENST00000282110	-3.04174	-3.11185	-3.37191	-3.85858	-3.6748	-3.93547	-3.17516	-3.82295	0.638259	-0.647785	0.00693118	0.575369	0.473739	0.581306	0.395959	0.457259	0.392773	0.541124	0.414303	0.0322142
TTC33	ENST00000503936	-3.1649	-3.2973	-3.38773	-3.97185	-4.03883	-3.7898	-3.28331	-3.9335	0.637198	-0.650187	0.00273992	0.739947	0.648774	0.624279	0.615624	0.683974	0.675403	0.669203	0.657617	0.789645
RP11-423H2.3	NR_149047	-5.63565	-5.20697	-5.16146	-5.80975	-6.1673	-6.0362	-5.33469	-6.00442	0.628627	-0.669723	0.0218291	0.282095	0.270832	0.304176	0.341104	0.157085	0.159863	0.285369	0.204608	0.266501
ZIC5	NR_146225	-4.64051	-4.37705	-4.87993	-5.6719	-5.21994	-5.02227	-4.6325	-5.3047	0.627547	-0.672205	0.04932	0.615173	0.63326	0.572695	0.485045	0.584265	0.612747	0.606505	0.557902	0.340743
URGCP	ENST00000497914	-4.78691	-4.73722	-5.14845	-5.93121	-5.35299	-5.47097	-4.89086	-5.58506	0.618053	-0.694198	0.0338076	0.656663	0.781232	0.7456	0.648872	0.476569	0.649823	0.725899	0.585725	0.136624
PSPC1	NR_149052	0.771834	0.851395	0.822444	-0.122324	0.403711	0.0702251	0.815224	0.117204	0.616417	-0.698021	0.010893	0.865376	0.870486	0.851422	0.888798	0.833267	0.804007	0.86239	0.841296	0.456549
CENPO	NR_136184	-1.4569	-1.72784	-1.58346	-2.29824	-2.1708	-2.41694	-1.5894	-2.29533	0.613049	-0.705927	0.00261475	0.675154	0.618574	0.626706	0.585944	0.633164	0.480159	0.639665	0.562668	0.213478
RP11-224O19.2	ENST00000414452	-2.36486	-2.30411	-2.42304	-3.44804	-2.76241	-3.04523	-2.364	-3.08523	0.606582	-0.721227	0.02332	0.466667	0.520641	0.489419	0.560261	0.490964	0.40768	0.491748	0.482229	0.850899
RP11-397C18.2	ENST00000451617	-5.21815	-5.38637	-5.68416	-6.19682	-5.9161	-6.3664	-5.42956	-6.15978	0.602813	-0.730218	0.0181611	0.514429	0.374272	0.344942	0.305518	0.509486	0.241194	0.404967	0.334846	0.492733
AP001347.6	ENST00000432621	-5.19023	-5.67241	-5.81568	-5.95896	-6.51171	-6.41902	-5.55944	-6.29656	0.599936	-0.73712	0.0445082	0.615714	0.304312	0.520691	0.262513	0.548798	0.280456	0.460355	0.343144	0.406797
MCPH1	NR_136159	-2.57816	-2.4584	-2.68548	-3.64306	-2.94107	-3.3583	-2.57401	-3.31414	0.598686	-0.74013	0.0259042	0.964283	0.936654	0.969053	0.927912	0.930359	0.827424	0.956556	0.893913	0.166331
GFOD1	ENST00000605067	-1.09522	-1.11101	-1.30771	-2.41971	-1.58042	-1.73918	-1.17131	-1.9131	0.597996	-0.741791	0.0495561	0.905664	0.89504	0.927441	0.904699	0.899707	0.834977	0.909282	0.879211	0.294404
RP11-356B18.2	ENST00000569588	-4.6214	-4.80274	-4.79276	-5.80117	-5.24772	-5.43924	-4.73897	-5.49604	0.591694	-0.757076	0.01182	0.631631	0.499205	0.457791	0.360474	0.701054	0.477069	0.524569	0.49401	0.794377
CTD-2371O3.3	ENST00000596206	-4.71441	-4.76842	-5.18099	-6.18801	-5.5389	-5.42231	-4.88794	-5.71641	0.563129	-0.828463	0.0416416	0.54704	0.563198	0.501214	0.453679	0.656814	0.370927	0.536498	0.47991	0.549962
AC099057.8	ENST00000448208	-4.8478	-4.37232	-4.70268	-5.9763	-5.04949	-5.72207	-4.64093	-5.58262	0.520624	-0.941687	0.0385702	0.866889	0.814075	0.80089	0.713646	0.783666	0.602605	0.8268	0.695903	0.0992099
SERPINB1	NR_073111	-5.27667	-5.28654	-5.80161	-6.17518	-6.25481	-6.93573	-5.45494	-6.45524	0.499896	-1.0003	0.02814	0.688264	0.870083	0.471143	0.419433	0.448941	0.481512	0.655877	0.449248	0.107644
ARHGAP32	NR_145484	-2.59909	-2.48273	-2.99903	-4.09529	-3.40007	-3.87749	-2.69362	-3.79095	0.46738	-1.09733	0.0131356	0.907795	0.932955	0.880883	0.772206	0.767804	0.685663	0.906962	0.740795	0.00860961
AC104654.2	ENST00000427054	-3.35598	-3.48856	-3.89555	-5.22305	-4.40067	-4.83684	-3.58003	-4.82019	0.423327	-1.24016	0.0125429	0.67987	0.706403	0.565996	0.741887	0.711242	0.532391	0.647785	0.65493	0.934132
AC104654.2	ENST00000436551	-2.04063	-2.00472	-2.33867	-3.7082	-3.18854	-3.61692	-2.128	-3.50455	0.385139	-1.37655	0.00200371	0.652099	0.720888	0.588998	0.564778	0.597609	0.483654	0.651776	0.546525	0.110059

## Sheet: Other RNA
Gene Symbol	Transcript Type	Transcript ID	Mock 1 (IP,Normalized)	Mock 2 (IP,Normalized)	Mock 3 (IP,Normalized)	SCV 1 (IP,Normalized)	SCV 2 (IP,Normalized)	SCV 3 (IP,Normalized)	Mock (mean)	SCV (mean)	FC	Log2FC	P-value IP normalized (unpaired t-test)	Mock 1 (% m6A)	Mock 2 (% m6A)	Mock 3 (% m6A)	SCV 1 (% m6A)	SCV 2 (% m6A)	SCV 3 (% m6A)	Mock (mean % m6A)	SCV (mean % m6A)	P-value % modified (unpaired t-test)
hsa-mir-4486	pre-miRNA	MI0016847	-8.20222	-7.96702	-7.7313	-0.592699	-0.265565	-0.695231	-7.96685	-0.517832	174.734	7.44901	2.41344e-06	0.421784	0.396778	0.500372	0.801485	0.738267	0.669203	0.437499	0.734326	0.00396652
RNVU1-19	snRNA	ENST00000613023	-0.755724	-1.17275	-0.411403	0.752057	0.407367	-0.216759	-0.77996	0.314222	2.13492	1.09418	0.0380887	0.068942	0.0770992	0.0935222	0.116185	0.0935889	0.070213	0.0792166	0.0913967	0.449774
SNORD96B	snoRNA	ENST00000386148	-4.41361	-4.43665	-4.56893	-3.5635	-2.98135	-3.71543	-4.47306	-3.42009	2.0748	1.05297	0.0100275	0.157199	0.165785	0.158642	0.247924	0.345974	0.184228	0.160498	0.250941	0.0707889
RNVU1-2	snRNA	ENST00000516326	-1.89108	-1.89464	-1.76588	-0.400111	-1.27625	-1.1522	-1.85053	-0.942857	1.87602	0.907676	0.0305857	0.10356	0.11471	0.110583	0.135734	0.0965091	0.104391	0.10952	0.110996	0.906822
RF01241	snoRNA	ENST00000516868	-6.50395	-6.24584	-6.05539	-5.45089	-5.28396	-5.94623	-6.26839	-5.56036	1.63357	0.708031	0.0407282	0.623789	0.313015	0.456137	0.471137	0.676725	0.465912	0.44658	0.529608	0.506598
hsa-mir-424	pre-miRNA	MI0001446	-5.78832	-6.13881	-6.53301	-5.34652	-5.52749	-5.50447	-6.15338	-5.45949	1.61764	0.693888	0.0355695	0.46059	0.23772	0.274605	0.354115	0.418658	0.381152	0.310954	0.383737	0.366173
RNU4-1	snRNA	ENST00000363925	-1.32353	-1.90911	-1.18299	-0.774809	-0.774838	-0.929261	-1.47188	-0.826303	1.56436	0.645577	0.0474119	0.0370341	0.0374411	0.0421844	0.0585644	0.039615	0.0337911	0.0388181	0.0427988	0.593662
pri-3-hsa-mir-4305	pri-miRNA	MI0015835-pri-3	-4.8745	-4.97556	-4.94057	-4.17958	-4.0588	-4.71796	-4.93021	-4.31878	1.52778	0.611434	0.040498	0.520549	0.449983	0.559018	0.668741	0.768796	0.577156	0.507802	0.666992	0.0595186
pri-3-hsa-mir-143	pri-miRNA	MI0000459-pri-3	-5.26798	-4.74708	-5.0562	-5.52495	-5.87131	-5.50418	-5.02375	-5.63348	0.65532	-0.609729	0.0339343	0.309307	0.389591	0.340424	0.233182	0.22115	0.296701	0.344884	0.248256	0.537611
RF00401	snoRNA	ENST00000383922	-5.87158	-5.47075	-5.91619	-6.54729	-6.17759	-6.65725	-5.75284	-6.46071	0.612224	-0.707869	0.0250901	0.555731	0.439285	0.443611	0.324158	0.390944	0.17913	0.476655	0.283148	0.47832
