# Supplementary material for: Epitranscriptomic N6-Methyladenosine Profile of SARS-CoV-2-Infected Human Lung Epithelial Cells
Source: Microbiol Spectr. 2023 Jan 10;11(1):e03943-22. doi: 10.1128/spectrum.03943-22 (PMC9927293; doi:10.1128/spectrum.03943-22)
Supplement: Supplemental file 2 — Table S2. Download spectrum.03943-22-s0003.xlsx, XLSX file, 0.03 MB [file spectrum.03943-22-s0003.xlsx]

## Sheet: IPG_rep55013_c71250_pathwaysTab
Pathway Name	DM Count	All Count	Combined p-value	pAcc	pORA	Enrichment (-log10 p-value)			DM = differentially methylated
MicroRNAs in cancer	8	310	2.69079e-05	0.0249875	7.59709e-05	4.57012
Pathways in cancer	11	531	0.000111939	0.329835	2.68624e-05	3.95102
Proteoglycans in cancer	7	205	0.000174843	0.384308	3.74483e-05	3.75735
Legionellosis	4	57	0.000196061	0.136932	0.00011908	3.70761
Kaposi sarcoma-associated herpesvirus infection	7	194	0.000229764	0.735632	2.63556e-05	3.63872
Protein processing in endoplasmic reticulum	6	171	0.000230129	0.166417	0.000116705	3.63803
Metabolic pathways	19	1531	0.000310674		5.3932e-05	3.5077
Necroptosis	6	159	0.000665947	0.796602	7.82541e-05	3.17656
FoxO signaling pathway	5	131	0.000905854	0.295352	0.000296534	3.04294
Mitophagy - animal	4	72	0.00148899	0.516242	0.000294581	2.82711
EGFR tyrosine kinase inhibitor resistance	4	79	0.00174921	0.433283	0.000420027	2.75716
Hepatitis B	5	162	0.00195623	0.264368	0.000780009	2.70858
Signaling pathways regulating pluripotency of stem cells	5	143	0.00208702		0.000443375	2.68047
PI3K-Akt signaling pathway	7	354	0.00304458	0.327336	0.00103454	2.51647
PD-L1 expression and PD-1 checkpoint pathway in cancer	4	89	0.00385895	0.670665	0.000659598	2.41353
JAK-STAT signaling pathway	5	162	0.00474837	0.717141	0.000780009	2.32346
HIF-1 signaling pathway	4	109	0.00633213	0.552724	0.00140368	2.19845
Viral carcinogenesis	4	204	0.00750128	0.0734633	0.0128147	2.12486
Chemical carcinogenesis - reactive oxygen species	5	223	0.00949248	0.389805	0.0031633	2.02262
Th17 cell differentiation	4	108	0.00983869	0.947026	0.00135679	2.00706
Toxoplasmosis	4	112	0.0100675	0.850575	0.00155113	1.99708
NOD-like receptor signaling pathway	5	184	0.0100822	0.961519	0.00137447	1.99644
Pancreatic secretion	3	102	0.0103992	0.131434	0.0104199	1.983
Measles	4	139	0.0121112	0.481259	0.00339276	1.91681
Cellular senescence	3	156	0.0124223	0.0529735	0.0317402	1.9058
Transcriptional misregulation in cancer	3	192	0.0130264	0.0334833	0.0530524	1.88517
Human cytomegalovirus infection	5	225	0.0140001	0.587706	0.00328589	1.85387
Epstein-Barr virus infection	5	202	0.0142112	0.950525	0.00206724	1.84737
Calcium signaling pathway	5	240	0.015652	0.509245	0.00431677	1.80543
Proximal tubule bicarbonate reclamation	2	23	0.0161716		0.00456693	1.79125
Arrhythmogenic right ventricular cardiomyopathy	2	77	0.0170016	0.0534733	0.0452671	1.76951
Lipid and atherosclerosis	5	215	0.0170331	0.896552	0.00270572	1.76871
RNA degradation	2	79	0.017259	0.051974	0.0473963	1.76299
Central carbon metabolism in cancer	2	70	0.0177901	0.0669665	0.0381097	1.74982
Colorectal cancer	3	86	0.0198487	0.443778	0.00653627	1.70227
Hematopoietic cell lineage	3	99	0.0304549		0.00961011	1.51634
Growth hormone synthesis, secretion and action	3	119	0.0307159	0.308346	0.0157421	1.51264
Mineral absorption	1	60	0.0308067	0.0209895	0.232071	1.51135
mRNA surveillance pathway	1	97	0.0335145	0.0154923	0.347562	1.47477
Viral myocarditis	1	60	0.0350652	0.0244878	0.232071	1.45512
Parkinson disease	5	266	0.0352514	0.864068	0.00661863	1.45282
Epithelial cell signaling in Helicobacter pylori infection	1	70	0.0371839	0.0229885	0.265155	1.42964
Ribosome biogenesis in eukaryotes	3	109	0.0378662		0.0124592	1.42175
Cytosolic DNA-sensing pathway	2	63	0.0381444	0.1999	0.0314378	1.41857
C-type lectin receptor signaling pathway	2	104	0.0381949	0.081959	0.0767991	1.41799
Insulin resistance	3	108	0.0410875	0.565217	0.0121549	1.38629
PPAR signaling pathway	2	75	0.0432862	0.169415	0.0431747	1.36365
Glucagon signaling pathway	2	107	0.0435814	0.0914543	0.0806362	1.3607
Cytokine-cytokine receptor interaction	5	295	0.0440743	0.742129	0.0100724	1.35581
Cell cycle	2	126	0.0443755	0.0709645	0.106203	1.35286
Apoptosis - multiple species	2	32	0.0481802	0.954023	0.00872423	1.31713
ABC transporters	2	45	0.0484902		0.0167758	1.31435
Basal transcription factors	2	45	0.0484902		0.0167758	1.31435
Cholesterol metabolism	1	50	0.0503772	0.0444778	0.197504	1.29777
Dilated cardiomyopathy	2	96	0.0505555	0.131934	0.0668683	1.29623
Pyruvate metabolism	2	47	0.0518966		0.0182133	1.28486
B cell receptor signaling pathway	2	82	0.0529975	0.184408	0.0506573	1.27574
MAPK signaling pathway	4	294	0.0536295	0.229385	0.041315	1.2706
Toll-like receptor signaling pathway	2	104	0.0540003	0.124438	0.0767991	1.2676
Apoptosis	3	136	0.0551849	0.43928	0.0223369	1.25818
Alzheimer disease	5	384	0.0614405	0.401299	0.0278715	1.21155
Osteoclast differentiation	3	128	0.0618513	0.591204	0.0190735	1.20865
Parathyroid hormone synthesis, secretion and action	2	106	0.0619655	0.142429	0.0793506	1.20785
Pathways of neurodegeneration - multiple diseases	6	476	0.0670113	0.647176	0.0192216	1.17385
Coronavirus disease - COVID-19	4	232	0.068467	0.652174	0.0195847	1.16452
Melanogenesis	2	101	0.0687847	0.175912	0.0730224	1.16251
Salivary secretion	2	93	0.0712102	0.211894	0.063264	1.14746
Spliceosome	3	147	0.0722401		0.0272892	1.14122
Cell adhesion molecules	3	149	0.0742891		0.0282473	1.12907
Yersinia infection	2	137	0.0809733	0.128936	0.121867	1.09166
Lysine degradation	2	63	0.0809978		0.0314378	1.09153
Ribosome	3	158	0.0837661		0.0327778	1.07693
Autophagy - animal	3	141	0.0868534	0.69915	0.0245212	1.06121
Riboflavin metabolism	1	8	0.0874443		0.034579	1.05827
Apelin signaling pathway	3	139	0.0878836	0.736132	0.0236341	1.05609
Glycolysis / Gluconeogenesis	2	67	0.0886786		0.0351887	1.05218
Phototransduction	1	29	0.0894259	0.148426	0.119787	1.04854
Thermogenesis	3	232	0.0917175	0.221389	0.0828879	1.03755
Prolactin signaling pathway	2	70	0.0956871	0.507746	0.0381097	1.01915
cGMP-PKG signaling pathway	3	167	0.0958326	0.514743	0.0376633	1.01849
Oxytocin signaling pathway	2	154	0.096185	0.132434	0.147065	1.01689
Antifolate resistance	1	31	0.10174	0.163918	0.127501	0.992507
Estrogen signaling pathway	2	138	0.103849	0.173913	0.123318	0.983599
Metabolism of xenobiotics by cytochrome P450	2	78	0.110379		0.0463272	0.957115
Retrograde endocannabinoid signaling	3	148	0.110414	0.834583	0.027766	0.956975
Pancreatic cancer	2	76	0.111353	0.529735	0.0442163	0.953296
Spinocerebellar ataxia	2	143	0.111407	0.17941	0.130635	0.953086
Human papillomavirus infection	3	331	0.111582	0.131434	0.178673	0.952407
Melanoma	1	72	0.114615	0.0894553	0.2716	0.940758
ErbB signaling pathway	2	85	0.115581	0.454773	0.0539965	0.937115
Prion disease	3	273	0.118028	0.211394	0.119297	0.928014
Adipocytokine signaling pathway	2	69	0.126511	0.742129	0.037126	0.897872
Non-alcoholic fatty liver disease	3	155	0.127995	0.895552	0.031228	0.892808
ECM-receptor interaction	1	88	0.133555	0.091954	0.32117	0.874339
Hypertrophic cardiomyopathy	2	90	0.134721		0.0597287	0.870565
Th1 and Th2 cell differentiation	2	92	0.138229	0.497251	0.0620778	0.859401
Bile secretion	1	89	0.139607	0.0964518	0.324154	0.855092
Oocyte meiosis	1	131	0.139823	0.0714643	0.438365	0.854423
Hepatitis C	3	157	0.141029	0.982009	0.0322568	0.850691
Thiamine metabolism	1	15	0.141899		0.0638573	0.848021
Intestinal immune network for IgA production	1	49	0.145094	0.169415	0.193963	0.838349
Inflammatory bowel disease	2	65	0.145149	0.987506	0.0332924	0.838185
Human T-cell leukemia virus 1 infection	2	222	0.146786	0.130935	0.254759	0.833315
Influenza A	3	171	0.151585	0.870565	0.0399475	0.819342
Amyotrophic lateral sclerosis	2	364	0.154452	0.0749625	0.475351	0.811205
Platinum drug resistance	2	73	0.154862	0.869565	0.0411198	0.810056
Diabetic cardiomyopathy	2	203	0.155848	0.16092	0.224043	0.807298
Non-small cell lung cancer	2	72	0.157725	0.913043	0.0401067	0.802098
Renal cell carcinoma	2	69	0.158358	0.991504	0.037126	0.80036
mTOR signaling pathway	1	155	0.159278	0.0749625	0.494772	0.797846
Other glycan degradation	1	18	0.162484		0.0761329	0.78919
Circadian entrainment	2	97	0.168361	0.585707	0.0680847	0.773758
Long-term depression	1	60	0.17177	0.176412	0.232071	0.765052
Long-term potentiation	1	67	0.172675	0.161419	0.255382	0.76277
Systemic lupus erythematosus	1	136	0.174067	0.0924538	0.450612	0.759284
Leishmaniasis	2	77	0.175461	0.930035	0.0452671	0.755821
Steroid biosynthesis	1	20	0.175504		0.0842274	0.755713
One carbon pool by folate	1	20	0.175504		0.0842274	0.755713
Ovarian steroidogenesis	1	51	0.183326	0.221889	0.201029	0.736775
Longevity regulating pathway - multiple species	1	62	0.185265	0.189405	0.238805	0.732208
GABAergic synapse	1	89	0.189154	0.143428	0.324154	0.723184
Herpes simplex virus 1 infection	3	495	0.19407	0.129935	0.370216	0.712041
Mismatch repair	1	23	0.194114		0.0962369	0.711943
Cortisol synthesis and secretion	1	65	0.195242	0.194903	0.248795	0.709426
Glycosaminoglycan biosynthesis - heparan sulfate / heparin	1	24	0.200094		0.100205	0.698766
Vitamin digestion and absorption	1	24	0.200094		0.100205	0.698766
TGF-beta signaling pathway	2	94	0.208373	0.82059	0.0644579	0.681159
GnRH signaling pathway	2	93	0.208931	0.83908	0.063264	0.679997
Relaxin signaling pathway	2	129	0.211841	0.489755	0.110418	0.673989
Thyroid hormone synthesis	1	75	0.216788	0.198401	0.281161	0.663965
Fatty acid elongation	1	27	0.217423		0.112006	0.662694
Biosynthesis of unsaturated fatty acids	1	27	0.217423		0.112006	0.662694
Chagas disease	2	102	0.21777	0.755622	0.0742744	0.662002
RIG-I-like receptor signaling pathway	1	70	0.226641	0.223388	0.265155	0.644662
Renin secretion	1	69	0.230496	0.231384	0.261912	0.637336
Citrate cycle (TCA cycle)	1	30	0.233915		0.123653	0.630941
Fluid shear stress and atherosclerosis	2	139	0.23452	0.497251	0.124773	0.62982
Dopaminergic synapse	2	132	0.234743	0.541729	0.114677	0.629406
Gap junction	1	88	0.235165	0.193903	0.32117	0.628627
beta-Alanine metabolism	1	31	0.239242		0.127501	0.621163
Cholinergic synapse	2	113	0.24086	0.727136	0.0884831	0.618236
Ubiquitin mediated proteolysis	2	142	0.241525		0.129164	0.617039
Serotonergic synapse	2	115	0.242174	0.711144	0.0911475	0.615873
Sphingolipid signaling pathway	1	119	0.242723	0.15942	0.407852	0.614888
Pathogenic Escherichia coli infection	2	197	0.243357	0.304348	0.214399	0.613757
Focal adhesion	1	201	0.243989	0.111444	0.587592	0.612629
IL-17 signaling pathway	1	94	0.244606	0.193903	0.33888	0.611534
Prostate cancer	1	97	0.246348	0.190905	0.347562	0.608451
Wnt signaling pathway	1	166	0.247779	0.128936	0.518704	0.605936
Human immunodeficiency virus 1 infection	3	212	0.2483	0.998001	0.0672063	0.605024
Fructose and mannose metabolism	1	33	0.249653		0.135147	0.602662
Vascular smooth muscle contraction	2	134	0.249752	0.575212	0.11754	0.60249
Platelet activation	1	124	0.252277	0.162919	0.420762	0.598123
Pentose and glucuronate interconversions	1	34	0.254744		0.138945	0.593896
RNA polymerase	1	34	0.254744		0.138945	0.593896
Gastric acid secretion	1	76	0.256659	0.246877	0.284321	0.590644
Nicotinate and nicotinamide metabolism	1	35	0.259761		0.142727	0.585426
Tyrosine metabolism	1	36	0.264706		0.146492	0.577237
DNA replication	1	36	0.264706		0.146492	0.577237
NF-kappa B signaling pathway	1	104	0.266647	0.201399	0.36738	0.574063
Biosynthesis of cofactors	2	155	0.267426		0.148579	0.572796
Alanine, aspartate and glutamate metabolism	1	37	0.269581		0.15024	0.569311
Aldosterone synthesis and secretion	1	98	0.27322	0.218391	0.350431	0.563488
TNF signaling pathway	2	112	0.277125	0.895552	0.0871598	0.557324
Shigellosis	3	247	0.284247	0.846077	0.0955805	0.546304
AMPK signaling pathway	2	120	0.287347	0.838581	0.0979092	0.541593
Leukocyte transendothelial migration	1	114	0.289173	0.209895	0.394657	0.538843
Glutamatergic synapse	2	114	0.29234	0.936532	0.0898123	0.534111
Tryptophan metabolism	1	42	0.292976		0.168738	0.533168
Insulin signaling pathway	1	137	0.298736	0.191404	0.453029	0.524712
Tuberculosis	2	180	0.301876	0.469765	0.187327	0.520172
Thyroid hormone signaling pathway	2	121	0.3156	0.944028	0.0992783	0.500863
Maturity onset diabetes of the young	1	26	0.322964	0.896052	0.10809	0.490845
Ether lipid metabolism	1	49	0.323262		0.193963	0.490445
Sphingolipid metabolism	1	49	0.323262		0.193963	0.490445
Cushing syndrome	1	155	0.325438	0.197901	0.494772	0.487532
Antigen processing and presentation	1	78	0.329395	0.342829	0.290598	0.482283
Arginine and proline metabolism	1	51	0.331442		0.201029	0.479592
Alcoholic liver disease	2	142	0.333785	0.786107	0.129164	0.476534
Adrenergic signaling in cardiomyocytes	1	150	0.347312	0.222389	0.483506	0.45928
Fatty acid metabolism	1	57	0.354849		0.22186	0.449957
cAMP signaling pathway	1	219	0.36192	0.184408	0.619101	0.441387
Ras signaling pathway	2	232	0.362781	0.422789	0.270973	0.440355
Steroid hormone biosynthesis	1	61	0.369581		0.235445	0.43229
Tight junction	1	169	0.37201	0.226387	0.525032	0.429445
GnRH secretion	1	64	0.380209		0.245479	0.419977
Retinol metabolism	1	68	0.393854		0.258654	0.404665
Chemical carcinogenesis - DNA adducts	1	69	0.397176		0.261912	0.401017
Adherens junction	1	71	0.403715		0.268385	0.393925
Hepatocellular carcinoma	1	168	0.414891	0.267366	0.522932	0.382066
Biosynthesis of amino acids	1	75	0.416396		0.281161	0.380493
Huntington disease	3	306	0.434562	0.986007	0.152125	0.361948
Peroxisome	1	82	0.437395		0.302988	0.359126
Endocytosis	2	252	0.437728		0.303342	0.358795
Chemokine signaling pathway	2	192	0.44728	0.75962	0.206393	0.349421
Cardiac muscle contraction	1	87	0.451536		0.318173	0.345307
Phosphatidylinositol signaling system	1	97	0.477891		0.347562	0.320671
Inflammatory mediator regulation of TRP channels	1	98	0.480395		0.350431	0.318402
Protein digestion and absorption	1	103	0.492581		0.364586	0.307522
Chemical carcinogenesis - receptor activation	2	212	0.499638	0.781609	0.238568	0.301345
Neuroactive ligand-receptor interaction	1	350	0.517574	0.250875	0.786571	0.286028
Carbon metabolism	1	115	0.519726		0.397319	0.284226
Salmonella infection	2	249	0.534056	0.695652	0.298498	0.272413
Purine metabolism	1	126	0.542278		0.425846	0.265778
Lysosome	1	128	0.546161		0.430887	0.262679
Fc epsilon RI signaling pathway	1	68	0.550171	0.843078	0.258654	0.259502
Oxidative phosphorylation	1	134	0.557439		0.445745	0.253803
Regulation of actin cytoskeleton	2	218	0.593835	0.999	0.248278	0.226335
Acute myeloid leukemia	1	67	0.594298	0.972514	0.255382	0.225996
Complement and coagulation cascades	1	85	0.613431	0.84058	0.312139	0.212234
p53 signaling pathway	1	73	0.62477	0.986007	0.274801	0.20428
Neurotrophin signaling pathway	1	119	0.637536	0.688656	0.407852	0.195495
Choline metabolism in cancer	1	98	0.642886	0.813593	0.350431	0.191866
Morphine addiction	1	91	0.648573	0.877561	0.330084	0.188041
AGE-RAGE signaling pathway in diabetic complications	1	100	0.709213	0.961019	0.35613	0.149223
Axon guidance	1	182	0.819765	0.84008	0.551513	0.0863105
Alcoholism	1	187	0.859901	0.926037	0.561301	0.0655513
Olfactory transduction	1	441	0.940248	0.787106	0.85739	0.0267577
