# Supplementary material for: Epitranscriptomic N6-Methyladenosine Profile of SARS-CoV-2-Infected Human Lung Epithelial Cells
Source: Microbiol Spectr. 2023 Jan 10;11(1):e03943-22. doi: 10.1128/spectrum.03943-22 (PMC9927293; doi:10.1128/spectrum.03943-22)
Supplement: Supplemental file 3 — Table S3. Download spectrum.03943-22-s0004.xlsx, XLSX file, 0.01 MB [file spectrum.03943-22-s0004.xlsx]

## Sheet: Sheet1
qPCR Target	Primer	Sequence 5'-3'
SARS-CoV-2 spike	forward	CTA CAT GCA CCA GCA ACT GT
SARS-CoV-2 spike	reverse	CAC CTG TGC CTG TTA AAC CA
MUSK	forward	AAG GGA GAC AGC CCT CTC AG
MUSK	reverse	GGC AAA AAC CTC AAC TTC CAG C
ASB4	forward	AGT GGA GAA GAG CTA TCC CCG
ASB4	reverse	GTG CAT GAG AGT CCT TGG AGA G
LRRCC1	forward	CTG GGT GCC GGT TAA GAC CC
LRRCC1	reverse	TGC AAT GAA GAT TGA CGG CAT GA
GAPDH	forward	GGA AGG TGA AGG TCG GAG TCA ACG G
GAPDH	reverse	CTG TTG TCA TAC TTC TCA TGG TTC AC
